# Supplementary material for: Crystal structure of (1S*,2R*)-7-benz­yloxy-2-methyl-3-tosyl-2,3,4,5-tetra­hydro-1H-3-benz­azepin-1-ol: elucidation of the relative configuration of potent allosteric GluN2B selective NMDA receptor antagonists
Source: Acta Crystallogr E Crystallogr Commun. 2016 Apr 15;72(Pt 5):683–6. doi: 10.1107/S2056989016005855 (PMC4908544; doi:10.1107/S2056989016005855)
Supplement: Supplementary file 1 [file e-72-00683-sup1.cif]

##############################################################################
#                                                                            #
# This CIF contains the data in a paper accepted for publication in          #
# Acta Crystallographica Section E. It conforms to the requirements of       #
# Notes for Authors for Acta Crystallographica Section E, and has been       #
# peer reviewed under the auspices of the IUCr Commission on Journals.       #
#                                                                            #
# Full details of the Crystallographic Information File format               #
# are given in the paper "The Crystallographic Information File (CIF):       #
# a New Standard Archive File for Crystallography" by S. R. Hall, F. H.      #
# Allen and I. D. Brown [Acta Cryst. (1991), A47, 655-685].                  #
#                                                                            #
# The current version of the core CIF dictionary is obtainable from          #
# ftp://ftp.iucr.org/pub/cif_core.dic.                                       #
#                                                                            #
# Software is freely available for graphical display of the structure(s)     #
# in this CIF. For information consult the CIF software page                 #
# http://www.iucr.org/resources/cif/software.                                #
#                                                                            #
# This file may be used for bona fide research purposes within the           #
# scientific community so long as proper attribution is given to the journal # 
# article from which it was obtained.                                        #
#                                                                            #
##############################################################################
data_I
_database_code_depnum_ccdc_archive 'CCDC 1472947'
_audit_creation_method     SHELXL-97
_chemical_name_systematic
;\
(1<i>S</i>*,2<i>R</i>*)-7-Benzyloxy-2-methyl-3-tosyl-2,3,4,5-tetrahydro-\
1<i>H</i>-3-benzazepin-1-ol
;
_chemical_name_common     ?
_chemical_formula_moiety     'C25 H27 N O4 S'
_chemical_formula_sum     'C25 H27 N O4 S'
_chemical_formula_iupac     'C25 H27 N O4 S'
_chemical_formula_weight     437.54
_chemical_melting_point     ?
_symmetry_cell_setting     orthorhombic
_symmetry_space_group_name_H-M     'P b c a'
_symmetry_space_group_name_Hall     '-P 2ac 2ab'
loop_
    _symmetry_equiv_pos_as_xyz
    'x, y, z'
    '-x+1/2, -y, z+1/2'
    '-x, y+1/2, -z+1/2'
    'x+1/2, -y+1/2, -z'
    '-x, -y, -z'
    'x-1/2, y, -z-1/2'
    'x, -y-1/2, z-1/2'
    '-x-1/2, y-1/2, z'
_cell_length_a     7.5071(2)
_cell_length_b     23.6113(8)
_cell_length_c     24.5180(8)
_cell_angle_alpha     90.00
_cell_angle_beta     90.00
_cell_angle_gamma     90.00
_cell_volume     4345.9(2)
_cell_formula_units_Z     8
_cell_measurement_reflns_used     5365
_cell_measurement_theta_min     0.88
_cell_measurement_theta_max     68.25
_cell_measurement_temperature     223(2)
_exptl_crystal_description     'plate'
_exptl_crystal_colour     'colourless'
_exptl_crystal_size_max     0.25
_exptl_crystal_size_mid     0.15
_exptl_crystal_size_min     0.08
_exptl_crystal_density_diffrn     1.337
_exptl_crystal_density_meas     ?
_exptl_crystal_density_method     'not measured'
_exptl_crystal_F_000     1856
_exptl_absorpt_coefficient_mu     1.588
_exptl_absorpt_correction_type     multi-scan
_exptl_absorpt_process_details
;
(DENZO; Otwinowski <i>et al.</i>,  2003)
;
_exptl_absorpt_correction_T_min     0.6923
_exptl_absorpt_correction_T_max     0.8835
_exptl_special_details     ?
_diffrn_ambient_temperature     223(2)
_diffrn_radiation_type     CuK\a
_diffrn_radiation_wavelength     1.54178
_diffrn_radiation_source     'fine-focus sealed tube'
_diffrn_radiation_monochromator     graphite
_diffrn_measurement_device_type     'Nonius KappaCCD APEXII'
_diffrn_measurement_method     '\w and \f scans'
_diffrn_detector_area_resol_mean     ?
_diffrn_reflns_number     40664
_diffrn_reflns_av_R_equivalents     0.064
_diffrn_reflns_av_sigmaI/netI     0.0195
_diffrn_reflns_theta_min     4.16
_diffrn_reflns_theta_max     67.71
_diffrn_reflns_theta_full     67.71
_diffrn_measured_fraction_theta_max     0.985
_diffrn_measured_fraction_theta_full     0.985
_diffrn_reflns_limit_h_min     0
_diffrn_reflns_limit_h_max     9
_diffrn_reflns_limit_k_min     0
_diffrn_reflns_limit_k_max     27
_diffrn_reflns_limit_l_min     0
_diffrn_reflns_limit_l_max     29
_diffrn_standards_number     ?
_diffrn_standards_interval_count     ?
_diffrn_standards_interval_time     ?
_diffrn_standards_decay_%     ?
_refine_special_details
;
 Refinement of F^2^ against ALL reflections.  The weighted R-factor wR and
 goodness of fit S are based on F^2^, conventional R-factors R are based
 on F, with F set to zero for negative F^2^. The threshold expression of
 F^2^ > 2sigma(F^2^) is used only for calculating R-factors(gt) etc. and is
 not relevant to the choice of reflections for refinement.  R-factors based
 on F^2^ are statistically about twice as large as those based on F, and R-
 factors based on ALL data will be even larger.
;
_reflns_number_total     3874
_reflns_number_gt     3543
_reflns_threshold_expression     >2sigma(I)
_refine_ls_structure_factor_coef     Fsqd
_refine_ls_matrix_type     full
_refine_ls_R_factor_all     0.0625
_refine_ls_R_factor_gt     0.0576
_refine_ls_wR_factor_gt     0.1467
_refine_ls_wR_factor_ref     0.1506
_refine_ls_goodness_of_fit_ref     1.101
_refine_ls_restrained_S_all     1.101
_refine_ls_number_reflns     3874
_refine_ls_number_parameters     283
_refine_ls_number_restraints     0
_refine_ls_hydrogen_treatment     constr
_refine_ls_weighting_scheme     calc
_refine_ls_weighting_details
         'calc w=1/[\s^2^(Fo^2^)+(0.0619P)^2^+5.5349P] where P=(Fo^2^+2Fc^2^)/3'
_atom_sites_solution_hydrogens     geom
_atom_sites_solution_primary     direct
_atom_sites_solution_secondary     difmap
_refine_ls_shift/su_max     0.001
_refine_ls_shift/su_mean     0.000
_refine_diff_density_max     0.636
_refine_diff_density_min     -0.268
_refine_ls_extinction_method     none
_refine_ls_extinction_coef     ?
loop_
    _atom_type_symbol
    _atom_type_description
    _atom_type_scat_dispersion_real
    _atom_type_scat_dispersion_imag
    _atom_type_scat_source
    'C' 'C' 0.0181 0.0091
                         'International Tables Vol C Tables 4.2.6.8 and 6.1.1.4'
    'H' 'H' 0.0000 0.0000
                         'International Tables Vol C Tables 4.2.6.8 and 6.1.1.4'
    'N' 'N' 0.0311 0.0180
                         'International Tables Vol C Tables 4.2.6.8 and 6.1.1.4'
    'O' 'O' 0.0492 0.0322
                         'International Tables Vol C Tables 4.2.6.8 and 6.1.1.4'
    'S' 'S' 0.3331 0.5567
                         'International Tables Vol C Tables 4.2.6.8 and 6.1.1.4'
_computing_data_collection
;
COLLECT (Nonius, 1998)
;
_computing_cell_refinement
;
COLLECT (Nonius, 1998)
;
_computing_data_reduction
;
DENZO--SMN (Otwinowski & Minor, 1997)
;
_computing_structure_solution
;
SHELXS97 (Sheldrick, 2008)
;
_computing_structure_refinement
;
SHELXL97 (Sheldrick, 2008)
;
_computing_molecular_graphics
;
XP in SHELXTL (Sheldrick, 2008) and Mercury (Macrae <i>et al.</i>,
2008)
;
_computing_publication_material
;
SHELXL97 (Sheldrick, 2008) and PLATON (Spek, 2009)
;
loop_
    _atom_site_type_symbol
    _atom_site_label
    _atom_site_fract_x
    _atom_site_fract_y
    _atom_site_fract_z
    _atom_site_U_iso_or_equiv
    _atom_site_adp_type
    _atom_site_calc_flag
    _atom_site_refinement_flags
    _atom_site_occupancy
    _atom_site_symmetry_multiplicity
    _atom_site_disorder_assembly
    _atom_site_disorder_group
    C C1 -0.2632(4) 0.25588(13) 0.33843(12) 0.0433(7) Uani d . 1 1 . .
    H H1 -0.3327 0.2614 0.3045 0.052 Uiso calc R 1 1 . .
    C C2 -0.0688(4) 0.26290(13) 0.32342(11) 0.0444(7) Uani d . 1 1 . .
    H H2 -0.0462 0.2383 0.2914 0.053 Uiso calc R 1 1 . .
    N N3 0.0518(3) 0.24359(10) 0.36757(9) 0.0382(5) Uani d . 1 1 . .
    C C4 0.0510(4) 0.27343(13) 0.42068(11) 0.0448(7) Uani d . 1 1 . .
    H H4A 0.0656 0.3141 0.4142 0.054 Uiso calc R 1 1 . .
    H H4B 0.1530 0.2605 0.4423 0.054 Uiso calc R 1 1 . .
    C C5 -0.1175(4) 0.26389(14) 0.45294(11) 0.0480(7) Uani d . 1 1 . .
    H H5A -0.0934 0.2721 0.4914 0.058 Uiso calc R 1 1 . .
    H H5B -0.1504 0.2238 0.4502 0.058 Uiso calc R 1 1 . .
    C C6 -0.2745(4) 0.29959(12) 0.43450(11) 0.0408(6) Uani d . 1 1 . .
    C C7 -0.3588(4) 0.33478(12) 0.47111(11) 0.0403(6) Uani d . 1 1 . .
    H H7 -0.3162 0.3369 0.5071 0.048 Uiso calc R 1 1 . .
    C C8 -0.5061(4) 0.36736(11) 0.45600(10) 0.0360(6) Uani d . 1 1 . .
    C C9 -0.5624(4) 0.36714(11) 0.40220(11) 0.0384(6) Uani d . 1 1 . .
    H H9 -0.6574 0.3902 0.3909 0.046 Uiso calc R 1 1 . .
    C C10 -0.4758(4) 0.33218(12) 0.36548(11) 0.0415(7) Uani d . 1 1 . .
    H H10 -0.5136 0.3322 0.3289 0.050 Uiso calc R 1 1 . .
    C C11 -0.3365(4) 0.29737(12) 0.38014(11) 0.0411(6) Uani d . 1 1 . .
    O O12 -0.2846(3) 0.19835(9) 0.35386(10) 0.0508(6) Uani d . 1 1 . .
    H H12 -0.3873 0.1933 0.3655 0.076 Uiso calc R 1 1 . .
    C C13 -0.0263(5) 0.32466(13) 0.30574(13) 0.0515(8) Uani d . 1 1 . .
    H H13A -0.0412 0.3498 0.3367 0.077 Uiso calc R 1 1 . .
    H H13B -0.1067 0.3359 0.2767 0.077 Uiso calc R 1 1 . .
    H H13C 0.0956 0.3268 0.2928 0.077 Uiso calc R 1 1 . .
    O O14 -0.5837(3) 0.39821(8) 0.49686(7) 0.0425(5) Uani d . 1 1 . .
    C C15 -0.7379(4) 0.43106(13) 0.48158(12) 0.0459(7) Uani d . 1 1 . .
    H H15A -0.8273 0.4065 0.4646 0.055 Uiso calc R 1 1 . .
    H H15B -0.7039 0.4603 0.4551 0.055 Uiso calc R 1 1 . .
    C C16 -0.8140(4) 0.45824(12) 0.53175(11) 0.0393(6) Uani d . 1 1 . .
    C C17 -0.9211(4) 0.42782(14) 0.56697(13) 0.0520(8) Uani d . 1 1 . .
    H H17 -0.9428 0.3892 0.5605 0.062 Uiso calc R 1 1 . .
    C C18 -0.9964(5) 0.45419(17) 0.61180(14) 0.0611(9) Uani d . 1 1 . .
    H H18 -1.0692 0.4334 0.6357 0.073 Uiso calc R 1 1 . .
    C C19 -0.9651(5) 0.51087(16) 0.62151(13) 0.0582(9) Uani d . 1 1 . .
    H H19 -1.0168 0.5287 0.6519 0.070 Uiso calc R 1 1 . .
    C C20 -0.8587(4) 0.54114(13) 0.58683(12) 0.0499(8) Uani d . 1 1 . .
    H H20 -0.8368 0.5797 0.5936 0.060 Uiso calc R 1 1 . .
    C C21 -0.7835(4) 0.51513(12) 0.54197(12) 0.0424(7) Uani d . 1 1 . .
    H H21 -0.7110 0.5362 0.5182 0.051 Uiso calc R 1 1 . .
    S S22 0.22307(9) 0.20715(3) 0.34775(3) 0.0364(2) Uani d . 1 1 . .
    O O23 0.3341(2) 0.19811(9) 0.39487(8) 0.0422(5) Uani d . 1 1 . .
    O O24 0.3039(3) 0.23240(9) 0.30048(8) 0.0447(5) Uani d . 1 1 . .
    C C26 0.1770(4) 0.12036(12) 0.27553(12) 0.0431(7) Uani d . 1 1 . .
    H H26 0.2349 0.1434 0.2498 0.052 Uiso calc R 1 1 . .
    C C27 0.1279(4) 0.06527(13) 0.26233(12) 0.0483(7) Uani d . 1 1 . .
    H H27 0.1544 0.0511 0.2274 0.058 Uiso calc R 1 1 . .
    C C28 0.0412(4) 0.03100(13) 0.29945(12) 0.0476(7) Uani d . 1 1 . .
    C C31 -0.0091(6) -0.02894(14) 0.28515(16) 0.0657(10) Uani d . 1 1 . .
    H H31A -0.0590 -0.0299 0.2487 0.099 Uiso calc R 1 1 . .
    H H31B -0.0968 -0.0427 0.3110 0.099 Uiso calc R 1 1 . .
    H H31C 0.0960 -0.0528 0.2866 0.099 Uiso calc R 1 1 . .
    C C29 0.0012(4) 0.05326(14) 0.35077(12) 0.0512(8) Uani d . 1 1 . .
    H H29 -0.0591 0.0306 0.3763 0.061 Uiso calc R 1 1 . .
    C C30 0.0483(4) 0.10756(14) 0.36461(12) 0.0467(7) Uani d . 1 1 . .
    H H30 0.0193 0.1222 0.3992 0.056 Uiso calc R 1 1 . .
    C C25 0.1392(3) 0.14065(12) 0.32714(11) 0.0373(6) Uani d . 1 1 . .
loop_
    _atom_site_aniso_label
    _atom_site_aniso_U_11
    _atom_site_aniso_U_22
    _atom_site_aniso_U_33
    _atom_site_aniso_U_12
    _atom_site_aniso_U_13
    _atom_site_aniso_U_23
    C1 0.0446(16) 0.0458(16) 0.0396(14) 0.0026(13) -0.0051(13) -0.0044(12)
    C2 0.0442(16) 0.0598(18) 0.0294(13) 0.0093(14) -0.0050(12) -0.0057(12)
    N3 0.0338(11) 0.0522(14) 0.0287(11) 0.0052(10) -0.0015(9) -0.0057(10)
    C4 0.0424(16) 0.0570(18) 0.0349(14) 0.0026(14) -0.0042(12) -0.0040(13)
    C5 0.0465(17) 0.065(2) 0.0320(14) 0.0151(15) 0.0018(13) 0.0027(13)
    C6 0.0420(15) 0.0484(16) 0.0322(14) 0.0081(13) -0.0002(12) -0.0002(12)
    C7 0.0445(16) 0.0467(15) 0.0295(13) 0.0076(13) -0.0026(12) 0.0003(11)
    C8 0.0392(14) 0.0344(13) 0.0345(13) 0.0005(12) 0.0011(11) -0.0008(10)
    C9 0.0397(15) 0.0369(14) 0.0387(14) 0.0057(12) -0.0057(12) 0.0002(11)
    C10 0.0465(16) 0.0453(16) 0.0328(13) 0.0080(13) -0.0084(12) -0.0028(11)
    C11 0.0399(15) 0.0465(16) 0.0368(14) 0.0039(13) -0.0019(12) -0.0005(12)
    O12 0.0405(12) 0.0410(11) 0.0709(15) -0.0013(9) -0.0018(11) -0.0050(10)
    C13 0.0531(18) 0.0531(18) 0.0483(17) 0.0045(15) 0.0078(15) 0.0148(14)
    O14 0.0424(11) 0.0503(11) 0.0346(10) 0.0144(9) -0.0010(8) -0.0037(8)
    C15 0.0469(16) 0.0475(16) 0.0432(15) 0.0129(14) -0.0060(13) -0.0047(13)
    C16 0.0356(14) 0.0421(15) 0.0401(14) 0.0084(12) -0.0039(12) -0.0004(12)
    C17 0.0545(19) 0.0481(17) 0.0533(18) -0.0031(15) -0.0016(15) 0.0022(14)
    C18 0.0516(19) 0.082(3) 0.0494(19) -0.0063(18) 0.0107(15) 0.0127(17)
    C19 0.0538(19) 0.078(2) 0.0425(17) 0.0188(18) 0.0036(15) -0.0082(16)
    C20 0.0566(19) 0.0456(17) 0.0473(17) 0.0131(15) -0.0035(15) -0.0065(13)
    C21 0.0411(16) 0.0430(15) 0.0432(15) 0.0047(13) 0.0000(12) 0.0006(12)
    S22 0.0295(3) 0.0466(4) 0.0330(3) 0.0008(3) 0.0022(3) -0.0022(3)
    O23 0.0300(9) 0.0565(12) 0.0401(10) 0.0032(9) -0.0036(8) -0.0038(9)
    O24 0.0428(11) 0.0533(12) 0.0379(10) -0.0057(9) 0.0086(9) -0.0006(9)
    C26 0.0448(16) 0.0470(16) 0.0374(14) -0.0002(13) 0.0059(12) 0.0012(12)
    C27 0.0576(19) 0.0493(17) 0.0380(16) 0.0012(15) 0.0049(14) -0.0051(13)
    C28 0.0494(17) 0.0473(16) 0.0461(16) -0.0006(14) -0.0014(14) -0.0003(13)
    C31 0.084(3) 0.0484(19) 0.065(2) -0.0099(18) 0.003(2) -0.0034(16)
    C29 0.0523(19) 0.0571(19) 0.0443(17) -0.0119(16) 0.0052(14) 0.0047(14)
    C30 0.0468(17) 0.0580(18) 0.0354(14) -0.0075(14) 0.0084(13) -0.0043(13)
    C25 0.0313(13) 0.0460(15) 0.0347(13) 0.0014(12) 0.0012(11) -0.0004(12)
_geom_special_details
;
 All esds (except the esd in the dihedral angle between two l.s. planes)
 are estimated using the full covariance matrix.  The cell esds are taken
 into account individually in the estimation of esds in distances, angles
 and torsion angles; correlations between esds in cell parameters are only
 used when they are defined by crystal symmetry.  An approximate (isotropic)
 treatment of cell esds is used for estimating esds involving l.s. planes.
;
loop_
    _geom_bond_atom_site_label_1
    _geom_bond_atom_site_label_2
    _geom_bond_site_symmetry_2
    _geom_bond_distance
    _geom_bond_publ_flag
    C1 O12 . 1.419(4) ?
    C1 C2 . 1.514(4) ?
    C1 C11 . 1.519(4) ?
    C2 N3 . 1.483(3) ?
    C2 C13 . 1.554(4) ?
    N3 C4 . 1.480(3) ?
    N3 S22 . 1.622(2) ?
    C4 C5 . 1.509(4) ?
    C5 C6 . 1.518(4) ?
    C6 C7 . 1.377(4) ?
    C6 C11 . 1.413(4) ?
    C7 C8 . 1.397(4) ?
    C8 O14 . 1.369(3) ?
    C8 C9 . 1.385(4) ?
    C9 C10 . 1.384(4) ?
    C10 C11 . 1.377(4) ?
    O14 C15 . 1.443(3) ?
    C15 C16 . 1.500(4) ?
    C16 C17 . 1.381(4) ?
    C16 C21 . 1.386(4) ?
    C17 C18 . 1.384(5) ?
    C18 C19 . 1.379(5) ?
    C19 C20 . 1.368(5) ?
    C20 C21 . 1.380(4) ?
    S22 O24 . 1.438(2) ?
    S22 O23 . 1.441(2) ?
    S22 C25 . 1.765(3) ?
    C26 C25 . 1.382(4) ?
    C26 C27 . 1.390(4) ?
    C27 C28 . 1.381(4) ?
    C28 C29 . 1.396(4) ?
    C28 C31 . 1.506(4) ?
    C29 C30 . 1.373(4) ?
    C30 C25 . 1.386(4) ?
loop_
    _geom_angle_atom_site_label_1
    _geom_angle_atom_site_label_2
    _geom_angle_atom_site_label_3
    _geom_angle_site_symmetry_1
    _geom_angle_site_symmetry_3
    _geom_angle
    _geom_angle_publ_flag
    O12 C1 C2 . . 106.2(2) ?
    O12 C1 C11 . . 113.4(2) ?
    C2 C1 C11 . . 116.3(3) ?
    N3 C2 C1 . . 112.2(2) ?
    N3 C2 C13 . . 111.5(2) ?
    C1 C2 C13 . . 111.6(3) ?
    C4 N3 C2 . . 119.5(2) ?
    C4 N3 S22 . . 121.29(18) ?
    C2 N3 S22 . . 115.37(17) ?
    N3 C4 C5 . . 113.2(2) ?
    C4 C5 C6 . . 114.3(2) ?
    C7 C6 C11 . . 119.1(3) ?
    C7 C6 C5 . . 119.9(2) ?
    C11 C6 C5 . . 121.1(2) ?
    C6 C7 C8 . . 121.5(2) ?
    O14 C8 C9 . . 124.7(2) ?
    O14 C8 C7 . . 115.8(2) ?
    C9 C8 C7 . . 119.5(2) ?
    C10 C9 C8 . . 118.6(3) ?
    C11 C10 C9 . . 122.9(3) ?
    C10 C11 C6 . . 118.3(3) ?
    C10 C11 C1 . . 119.0(3) ?
    C6 C11 C1 . . 122.6(3) ?
    C8 O14 C15 . . 116.0(2) ?
    O14 C15 C16 . . 108.8(2) ?
    C17 C16 C21 . . 119.2(3) ?
    C17 C16 C15 . . 120.8(3) ?
    C21 C16 C15 . . 120.0(3) ?
    C16 C17 C18 . . 120.0(3) ?
    C19 C18 C17 . . 120.2(3) ?
    C20 C19 C18 . . 120.0(3) ?
    C19 C20 C21 . . 120.1(3) ?
    C20 C21 C16 . . 120.5(3) ?
    O24 S22 O23 . . 117.62(12) ?
    O24 S22 N3 . . 110.87(12) ?
    O23 S22 N3 . . 107.28(11) ?
    O24 S22 C25 . . 106.78(12) ?
    O23 S22 C25 . . 107.70(12) ?
    N3 S22 C25 . . 105.96(13) ?
    C25 C26 C27 . . 118.9(3) ?
    C28 C27 C26 . . 121.3(3) ?
    C27 C28 C29 . . 118.3(3) ?
    C27 C28 C31 . . 121.0(3) ?
    C29 C28 C31 . . 120.6(3) ?
    C30 C29 C28 . . 121.3(3) ?
    C29 C30 C25 . . 119.3(3) ?
    C26 C25 C30 . . 120.8(3) ?
    C26 C25 S22 . . 119.8(2) ?
    C30 C25 S22 . . 119.2(2) ?
loop_
    _geom_torsion_atom_site_label_1
    _geom_torsion_atom_site_label_2
    _geom_torsion_atom_site_label_3
    _geom_torsion_atom_site_label_4
    _geom_torsion_site_symmetry_1
    _geom_torsion_site_symmetry_2
    _geom_torsion_site_symmetry_3
    _geom_torsion_site_symmetry_4
    _geom_torsion
    _geom_torsion_publ_flag
    O12 C1 C2 N3 . . . . -53.8(3) ?
    C11 C1 C2 N3 . . . . 73.3(3) ?
    O12 C1 C2 C13 . . . . -179.8(2) ?
    C11 C1 C2 C13 . . . . -52.6(3) ?
    C1 C2 N3 C4 . . . . -64.1(3) ?
    C13 C2 N3 C4 . . . . 61.9(3) ?
    C1 C2 N3 S22 . . . . 137.5(2) ?
    C13 C2 N3 S22 . . . . -96.4(3) ?
    C2 N3 C4 C5 . . . . 69.7(3) ?
    S22 N3 C4 C5 . . . . -133.3(2) ?
    N3 C4 C5 C6 . . . . -79.2(3) ?
    C4 C5 C6 C7 . . . . -123.1(3) ?
    C4 C5 C6 C11 . . . . 56.9(4) ?
    C11 C6 C7 C8 . . . . 1.3(4) ?
    C5 C6 C7 C8 . . . . -178.6(3) ?
    C6 C7 C8 O14 . . . . 176.6(3) ?
    C6 C7 C8 C9 . . . . -4.1(4) ?
    O14 C8 C9 C10 . . . . -177.5(3) ?
    C7 C8 C9 C10 . . . . 3.2(4) ?
    C8 C9 C10 C11 . . . . 0.3(5) ?
    C9 C10 C11 C6 . . . . -3.1(5) ?
    C9 C10 C11 C1 . . . . 173.4(3) ?
    C7 C6 C11 C10 . . . . 2.2(4) ?
    C5 C6 C11 C10 . . . . -177.9(3) ?
    C7 C6 C11 C1 . . . . -174.1(3) ?
    C5 C6 C11 C1 . . . . 5.8(5) ?
    O12 C1 C11 C10 . . . . -116.8(3) ?
    C2 C1 C11 C10 . . . . 119.7(3) ?
    O12 C1 C11 C6 . . . . 59.5(4) ?
    C2 C1 C11 C6 . . . . -64.0(4) ?
    C9 C8 O14 C15 . . . . 1.8(4) ?
    C7 C8 O14 C15 . . . . -178.9(2) ?
    C8 O14 C15 C16 . . . . 175.5(2) ?
    O14 C15 C16 C17 . . . . -80.1(3) ?
    O14 C15 C16 C21 . . . . 102.7(3) ?
    C21 C16 C17 C18 . . . . 0.0(5) ?
    C15 C16 C17 C18 . . . . -177.2(3) ?
    C16 C17 C18 C19 . . . . 0.0(5) ?
    C17 C18 C19 C20 . . . . -0.2(5) ?
    C18 C19 C20 C21 . . . . 0.3(5) ?
    C19 C20 C21 C16 . . . . -0.3(5) ?
    C17 C16 C21 C20 . . . . 0.1(4) ?
    C15 C16 C21 C20 . . . . 177.4(3) ?
    C4 N3 S22 O24 . . . . -114.3(2) ?
    C2 N3 S22 O24 . . . . 43.7(2) ?
    C4 N3 S22 O23 . . . . 15.4(3) ?
    C2 N3 S22 O23 . . . . 173.3(2) ?
    C4 N3 S22 C25 . . . . 130.2(2) ?
    C2 N3 S22 C25 . . . . -71.8(2) ?
    C25 C26 C27 C28 . . . . 0.7(5) ?
    C26 C27 C28 C29 . . . . 0.8(5) ?
    C26 C27 C28 C31 . . . . -179.1(3) ?
    C27 C28 C29 C30 . . . . -0.8(5) ?
    C31 C28 C29 C30 . . . . 179.1(3) ?
    C28 C29 C30 C25 . . . . -0.8(5) ?
    C27 C26 C25 C30 . . . . -2.3(4) ?
    C27 C26 C25 S22 . . . . 172.5(2) ?
    C29 C30 C25 C26 . . . . 2.4(5) ?
    C29 C30 C25 S22 . . . . -172.4(2) ?
    O24 S22 C25 C26 . . . . 7.2(3) ?
    O23 S22 C25 C26 . . . . -120.0(2) ?
    N3 S22 C25 C26 . . . . 125.5(2) ?
    O24 S22 C25 C30 . . . . -177.9(2) ?
    O23 S22 C25 C30 . . . . 54.9(3) ?
    N3 S22 C25 C30 . . . . -59.7(3) ?
loop_
    _geom_hbond_atom_site_label_D
    _geom_hbond_atom_site_label_H
    _geom_hbond_atom_site_label_A
    _geom_hbond_site_symmetry_A
    _geom_hbond_distance_DH
    _geom_hbond_distance_HA
    _geom_hbond_distance_DA
    _geom_hbond_angle_DHA
    O12 H12 O23 1_455 0.83 2.22 3.034(3) 169
    C2 H2 O24 6_556 0.99 2.52 3.265(3) 132
    C18 H18 Cg3 4_356 0.94 2.89 3.738(4) 150
    C20 H20 Cg1 5_466 0.94 2.83 3.631(3) 144
    C29 H29 Cg2 4_556 0.94 2.76 3.545(3) 142
data_global
_journal_date_recd_electronic     2016-03-04
_journal_date_accepted     2016-04-08
_journal_name_full     'Acta Crystallographica, Section E'
_journal_year     2016
_journal_volume     72
_journal_issue      5
_journal_page_first     683
_journal_page_last     686
_journal_paper_category     GO
_journal_paper_doi     10.1107/S2056989016005855
_journal_coeditor_code     SU5286
_publ_contact_author_name
;
Prof. Dr. Bernhard W\"unsch
;
_publ_contact_author_address
;
Institut f\"ur Pharmazeutische und Medizinische Chemie der Universit\"at \
 M\"unster,
Corrensstrasse 48, D-48149 M\"unster, Germany
;
_publ_contact_author_email     wuensch@uni-muenster.de
_publ_contact_author_fax     ?
_publ_contact_author_phone     ?
_publ_section_title
;\
Crystal structure of
(1<i>S</i>*,2<i>R</i>*)-7-benzyloxy-2-methyl-3-tosyl-2,3,4,5-tetrahydro-\
1<i>H</i>-3-benzazepin-1-ol: elucidation of the relative configuration of
potent allosteric GluN2B selective NMDA receptor antagonists
;
loop_
    _publ_author_name
    _publ_author_address
    'Bastian Tewes'
;\
Institut f\"ur Pharmazeutische und Medizinische Chemie der Universit\"at \
 M\"unster
Corrensstrasse 48
D-48149 M\"unster
Germany
;
    'Bastian Frehland'
;\
Institut f\"ur Pharmazeutische und Medizinische Chemie der Universit\"at \
 M\"unster
Corrensstrasse 48, D-48149 M\"unster, Germany
;
    'Roland Fr\"ohlich'
;\
Organisch-chemisches Institut der Westf\"alischen Wilhelms-Universit\"at  \
 M\"unster
Corrensstr. 40
D-48149-M\"unster
Germany
;
    'Bernhard W\"unsch'
;\
Institut f\"ur Pharmazeutische und Medizinische Chemie der Universit\"at \
 M\"unster
Corrensstrasse 48
D-48149 M\"unster
Germany
Cells-in-Motion Cluster of Excellence (EXC 1003 -- CiM)
Universit\"at M\"unster
 Germany
;
_publ_section_synopsis
;
Tetrahydro-3-benzazepines with a hydroxy group in the 1-position and a methyl
group in the 2-position were designed as conformationally restricted
ifenprodil analogues. The enantiomerically pure 3-benzazepine
(<i>S</i>,<i>R</i>)-<b>4</b> representing a constitutional isomer of
ifenprodil shows high affinity towards the ifenprodil binding site (Ki = 26
n<i>M</i>) and high antagonistic activity at the NMDA receptor (IC50 = 9.0
n<i>M</i>). The crystal structure analysis of the intermediate sulfonamide
(<i>S</i>,<i>R</i>)-2 was performed in order to assign unequivocally the
relative configuration of the methyl and hydroxy groups.
;
