# Supplementary material for: Crystal structure of (1S*,2R*)-7-benz­yloxy-2-methyl-3-tosyl-2,3,4,5-tetra­hydro-1H-3-benz­azepin-1-ol: elucidation of the relative configuration of potent allosteric GluN2B selective NMDA receptor antagonists
Source: Acta Crystallogr E Crystallogr Commun. 2016 Apr 15;72(Pt 5):683–6. doi: 10.1107/S2056989016005855 (PMC4908544; doi:10.1107/S2056989016005855)
Supplement: Supplementary file 2 [file e-72-00683-Isup2.hkl]

# 
# h,k,l, Fc-squared, Fo-squared, sigma(Fo-squared) and status flag 
# 
data_I
_shelx_title ' fro4796 in Pbca' 
_shelx_refln_list_code          4 
_shelx_F_calc_maximum      220.02 
_exptl_crystal_F_000      1856.00 
_reflns_d_resolution_high  0.8331 
 
loop_ 
 _symmetry_equiv_pos_as_xyz 
 'x, y, z' 
 '-x+1/2, -y, z+1/2' 
 '-x, y+1/2, -z+1/2' 
 'x+1/2, -y+1/2, -z' 
 '-x, -y, -z' 
 'x-1/2, y, -z-1/2' 
 'x, -y-1/2, z-1/2' 
 '-x-1/2, y-1/2, z' 
 
_cell_length_a     7.5071 
_cell_length_b    23.6113 
_cell_length_c    24.5180 
_cell_angle_alpha  90.000 
_cell_angle_beta   90.000 
_cell_angle_gamma  90.000 
 
_shelx_F_squared_multiplier     1.000 
 
loop_ 
 _refln_index_h 
 _refln_index_k 
 _refln_index_l 
 _refln_F_squared_calc 
 _refln_F_squared_meas 
 _refln_F_squared_sigma 
 _refln_observed_status 
   2   0   0     1706.58     1918.95     48.23 o 
   4   0   0    14636.65    14958.94    364.50 o 
   6   0   0       62.61      105.38      8.40 o 
   8   0   0       32.62       16.65     12.57 o 
   2   1   0     6322.30     4906.51     82.13 o 
   4   1   0     3421.49     3629.90     60.68 o 
   6   1   0     3706.13     3616.88     52.43 o 
   8   1   0      360.08      435.07     20.75 o 
   2   2   0    44757.10    43272.59    676.18 o 
   4   2   0      235.57      227.53      7.24 o 
   6   2   0      939.20      855.87     18.11 o 
   8   2   0      104.93      104.32     12.05 o 
   2   3   0     2434.69     3367.98     57.82 o 
   4   3   0       43.58       55.51      3.56 o 
   6   3   0     2330.37     2327.64     40.87 o 
   8   3   0     1077.42     1194.63     38.74 o 
   2   4   0    11365.46    10267.09    190.35 o 
   4   4   0     6094.46     6008.79     87.12 o 
   6   4   0      270.77      231.49      8.92 o 
   8   4   0       63.54       77.72     13.18 o 
   2   5   0     1115.14     1235.01     26.35 o 
   4   5   0     4531.40     4445.61     63.78 o 
   6   5   0     1642.77     1681.71     32.38 o 
   8   5   0        4.65        6.79      9.37 o 
   0   6   0     6809.14     4443.23    105.35 o 
   2   6   0      162.85       51.37      2.43 o 
   4   6   0     1130.07     1182.73     17.95 o 
   6   6   0     2832.99     2644.70     47.62 o 
   8   6   0      221.87      236.60     13.66 o 
   2   7   0     5263.60     4612.76     90.59 o 
   4   7   0      198.73      180.82      5.75 o 
   6   7   0       57.52       56.21      6.57 o 
   8   7   0      589.39      591.30     21.42 o 
   0   8   0     2451.54     3312.39     83.47 o 
   2   8   0    12791.84    13315.30    251.03 o 
   4   8   0      436.84      478.28      9.80 o 
   6   8   0      287.85      245.94     11.05 o 
   8   8   0      360.67      376.43     16.13 o 
   2   9   0     1376.66     1057.90     24.31 o 
   4   9   0     1085.94     1044.79     16.58 o 
   6   9   0      745.02      696.32     19.60 o 
   8   9   0     1913.88     1973.45     44.70 o 
   0  10   0      789.38      941.99     35.79 o 
   2  10   0    19150.67    19535.31    450.38 o 
   4  10   0      814.99      716.29     14.00 o 
   6  10   0      886.89      825.75     22.28 o 
   8  10   0      164.13      154.13      9.98 o 
   2  11   0      157.25      263.62      7.94 o 
   4  11   0     3434.29     3338.50     45.92 o 
   6  11   0     3099.21     3090.97     60.13 o 
   8  11   0      862.91      858.34     23.77 o 
   0  12   0    16895.48    18081.07    422.05 o 
   2  12   0     6533.03     6182.00     69.72 o 
   4  12   0     1417.48     1355.70     23.68 o 
   6  12   0      664.84      718.90     21.18 o 
   8  12   0        0.97       23.49     10.59 o 
   2  13   0     2386.75     2332.17     29.55 o 
   4  13   0     2327.76     2314.07     37.46 o 
   6  13   0      274.66      291.13     14.15 o 
   8  13   0      926.97     1148.86     60.68 o 
   0  14   0      595.09      594.20     13.09 o 
   2  14   0     7839.92     7531.40     82.92 o 
   4  14   0       95.28      112.96      6.57 o 
   6  14   0      251.98      282.16     12.17 o 
   2  15   0       78.45      103.19      4.78 o 
   4  15   0       17.30       21.03      5.60 o 
   6  15   0       99.97      107.76      8.79 o 
   0  16   0      428.70      385.96     11.78 o 
   2  16   0       82.57       69.29      5.72 o 
   4  16   0       23.78       14.91      6.12 o 
   6  16   0       11.83        9.98      8.43 o 
   2  17   0       40.50       62.57      5.87 o 
   4  17   0        4.06       -2.59      6.12 o 
   6  17   0      446.38      429.26     16.86 o 
   0  18   0     1230.30     1032.95     24.19 o 
   2  18   0     1328.27     1291.74     25.56 o 
   4  18   0      170.63      103.47      8.52 o 
   6  18   0      116.73      138.86     11.11 o 
   2  19   0        0.85       -2.07      5.54 o 
   4  19   0      863.58      891.51     21.18 o 
   6  19   0     1184.44     1081.67     39.29 o 
   0  20   0      879.40      775.14     24.74 o 
   2  20   0     2988.99     2843.93     49.15 o 
   4  20   0        8.62       10.01      6.60 o 
   6  20   0        8.53       12.17     10.83 o 
   2  21   0      376.25      362.74     11.72 o 
   4  21   0      165.42      208.42     14.18 o 
   6  21   0      292.52      237.70     19.63 o 
   0  22   0     1889.36     2049.01     52.25 o 
   2  22   0     2778.98     2985.53     50.00 o 
   4  22   0      305.26      395.36     17.50 o 
   2  23   0     1524.21     1766.09     33.32 o 
   4  23   0      180.83      216.73     17.59 o 
   0  24   0      750.84      891.72     29.34 o 
   2  24   0      493.20      595.63     17.47 o 
   4  24   0      319.80      267.37     15.79 o 
   2  25   0       24.86       28.18      8.16 o 
   0  26   0      182.56      202.64     12.81 o 
   2  26   0       78.82       21.48      7.15 o 
   1   1   1     1712.79     1723.80     20.88 o 
   2   1   1    21577.43    22561.34    252.24 o 
   3   1   1     2251.24     2369.91     38.28 o 
   4   1   1       73.20      122.55      3.74 o 
   5   1   1      167.49      195.46      4.75 o 
   6   1   1      488.48      537.11      9.52 o 
   7   1   1        1.98        8.89      3.86 o 
   8   1   1        2.88        5.39      7.03 o 
   9   1   1       19.12       16.83     11.53 o 
   0   2   1    17178.04    16006.59    355.25 o 
   1   2   1     3265.55     3742.25     43.52 o 
   2   2   1    13457.86    13125.96    148.26 o 
   3   2   1     1553.35     1579.22     25.29 o 
   4   2   1       36.71       93.42      3.32 o 
   5   2   1     1565.07     1500.61     17.25 o 
   6   2   1       15.32       26.14      3.50 o 
   7   2   1      130.29      150.15      6.21 o 
   8   2   1        0.05       10.68      6.42 o 
   1   3   1    24418.90    23282.04    295.64 o 
   2   3   1        4.19       29.18      1.43 o 
   3   3   1      519.60      603.84     13.05 o 
   4   3   1       42.73      118.71      3.80 o 
   5   3   1      952.75      959.22     11.96 o 
   6   3   1      466.43      427.13      8.52 o 
   7   3   1       43.92       39.62      4.44 o 
   8   3   1      606.10      606.67     18.56 o 
   0   4   1     2778.51     2965.65     49.72 o 
   1   4   1    46027.97    46535.11    721.21 o 
   2   4   1    48409.28    46639.48    729.13 o 
   3   4   1      623.67      717.90     12.29 o 
   4   4   1      250.78      224.15      5.17 o 
   5   4   1       16.37       30.04      2.77 o 
   6   4   1      352.17      347.70      8.00 o 
   7   4   1        5.71        1.67      3.90 o 
   8   4   1        4.01        6.85      6.42 o 
   1   5   1    19073.06    18702.78    208.42 o 
   2   5   1     4269.36     4043.89     54.56 o 
   3   5   1      260.60      257.05      6.91 o 
   4   5   1        8.02       15.64      2.46 o 
   5   5   1      113.89       97.35      3.74 o 
   6   5   1     1343.15     1369.18     20.51 o 
   7   5   1        5.59       -0.15      4.17 o 
   8   5   1     1123.38     1154.16     24.98 o 
   0   6   1     7335.81     7503.41    124.31 o 
   1   6   1    15705.54    15776.87    202.12 o 
   2   6   1     4336.79     3569.01     48.96 o 
   3   6   1       41.48      101.30      5.05 o 
   4   6   1     3833.25     3894.59     35.45 o 
   5   6   1      122.13      130.73      4.56 o 
   6   6   1      171.39      225.16      7.70 o 
   7   6   1       69.17       56.24      5.33 o 
   8   6   1        3.90       18.53      6.36 o 
   1   7   1    12625.90    12242.40    158.21 o 
   2   7   1      460.79      377.47      7.61 o 
   3   7   1       24.32       16.07      2.31 o 
   4   7   1       10.90       21.94      2.34 o 
   5   7   1      867.19      787.46     12.05 o 
   6   7   1      244.94      219.53      7.00 o 
   7   7   1      776.80      729.71     15.49 o 
   8   7   1     1078.10     1114.81     23.19 o 
   0   8   1    22552.86    23524.63    428.01 o 
   1   8   1      104.62       57.45      2.74 o 
   2   8   1     1312.12     1009.58     16.40 o 
   3   8   1     4679.96     4448.53     70.90 o 
   4   8   1     2184.10     2219.82     22.43 o 
   5   8   1        8.82       12.96      3.41 o 
   6   8   1       20.72       27.48      4.53 o 
   7   8   1        7.89       16.68      4.93 o 
   8   8   1        5.13        3.80      5.87 o 
   1   9   1      176.26      451.99     11.11 o 
   2   9   1       61.84      139.71      5.48 o 
   3   9   1        2.81       17.01      2.19 o 
   4   9   1      189.89      186.66      4.32 o 
   5   9   1        1.04       12.20      3.56 o 
   6   9   1      742.82      765.07     14.52 o 
   7   9   1      241.14      239.28      8.46 o 
   8   9   1      125.56      133.17      7.55 o 
   0  10   1     2077.43     2921.65     71.36 o 
   1  10   1     4401.08     3967.20     52.28 o 
   2  10   1     1576.26     1459.50     22.98 o 
   3  10   1      896.88      804.54      8.73 o 
   4  10   1      826.63      964.36     12.26 o 
   5  10   1      439.52      453.79      9.46 o 
   6  10   1      235.55      193.30      7.09 o 
   7  10   1      269.20      254.59      9.28 o 
   8  10   1       10.72       -2.10      5.39 o 
   1  11   1       38.89       55.20      2.56 o 
   2  11   1     1343.92     1235.74     15.31 o 
   3  11   1      605.27      701.22      8.16 o 
   4  11   1       66.12       76.47      4.08 o 
   5  11   1      619.94      640.30     11.14 o 
   6  11   1      164.48      178.78      7.09 o 
   7  11   1        1.91       11.38      5.84 o 
   8  11   1       46.30       45.49      4.99 o 
   0  12   1     1073.19     1544.50     30.19 o 
   1  12   1      301.13      431.27      7.82 o 
   2  12   1      147.50      161.59      4.53 o 
   3  12   1      464.42      407.59      5.99 o 
   4  12   1       20.40       44.06      4.02 o 
   5  12   1      533.95      617.99     11.17 o 
   6  12   1      390.00      403.67      9.95 o 
   7  12   1      205.32      230.30      9.22 o 
   8  12   1      132.08      163.38      8.37 o 
   1  13   1     1171.10      926.99     11.05 o 
   2  13   1      176.38      253.25      4.81 o 
   3  13   1      829.82      762.72      9.71 o 
   4  13   1      701.34      701.92     10.99 o 
   5  13   1      182.44      209.88      6.66 o 
   6  13   1     1089.47     1209.75     22.61 o 
   7  13   1      389.05      411.73     10.86 o 
   8  13   1       46.84       76.53     16.25 o 
   0  14   1    11162.49    10660.74    107.27 o 
   1  14   1      107.06      176.29      3.86 o 
   2  14   1       29.34       52.71      2.71 o 
   3  14   1      222.62      171.57      4.63 o 
   4  14   1      714.95      781.83     11.87 o 
   5  14   1      125.36      123.67      5.69 o 
   6  14   1        4.26        2.86      5.20 o 
   7  14   1        8.27       20.63      5.26 o 
   1  15   1        0.91        8.13      2.13 o 
   2  15   1      546.35      615.07      8.49 o 
   3  15   1      130.27      145.86      4.87 o 
   4  15   1     1197.57     1201.45     15.64 o 
   5  15   1      534.78      531.11      9.74 o 
   6  15   1      293.11      300.75      8.86 o 
   7  15   1       26.59       41.23      5.48 o 
   0  16   1     1933.73     1824.00     24.92 o 
   1  16   1      810.76      737.53      9.25 o 
   2  16   1     1356.82     1341.00     16.37 o 
   3  16   1     1340.20     1140.83     15.00 o 
   4  16   1        4.28       15.85      4.23 o 
   5  16   1       39.08       33.63      4.81 o 
   6  16   1      285.50      397.67     11.50 o 
   7  16   1        5.23       20.94      6.94 o 
   1  17   1      173.37      152.34      4.63 o 
   2  17   1        7.48       12.17      3.56 o 
   3  17   1       46.53       93.03      4.75 o 
   4  17   1      679.30      679.71     11.53 o 
   5  17   1       14.84        9.89      4.56 o 
   6  17   1      377.79      383.77     11.47 o 
   7  17   1      154.66      190.10     11.90 o 
   0  18   1     1677.20     1567.26     25.50 o 
   1  18   1      229.25      213.63      5.69 o 
   2  18   1       20.99       44.22      4.11 o 
   3  18   1      272.14      302.00      7.76 o 
   4  18   1     1730.04     1870.38     24.28 o 
   5  18   1       26.31       34.87      5.17 o 
   6  18   1      284.25      330.69     11.59 o 
   1  19   1      212.02      202.15      5.75 o 
   2  19   1       27.41       35.48      4.32 o 
   3  19   1      721.23      753.23     14.45 o 
   4  19   1      942.12     1014.48     18.44 o 
   5  19   1       21.44       30.67      5.72 o 
   6  19   1      188.33      168.59     10.65 o 
   0  20   1      462.56      429.96     11.69 o 
   1  20   1      234.14      225.37      6.36 o 
   2  20   1      114.27      130.52      5.48 o 
   3  20   1      223.01      245.55      7.97 o 
   4  20   1       52.02       81.10      6.24 o 
   5  20   1      121.42      133.11      7.36 o 
   6  20   1      194.61      200.84     17.92 o 
   1  21   1       66.98       90.26      4.78 o 
   2  21   1        5.72        9.83      3.86 o 
   3  21   1      524.62      566.50     11.62 o 
   4  21   1      405.98      388.60     11.17 o 
   5  21   1      270.06      271.78     13.12 o 
   6  21   1       87.28       49.82     17.56 o 
   0  22   1      218.19      269.53     10.35 o 
   1  22   1       78.00       63.84      4.66 o 
   2  22   1      361.51      356.16      8.40 o 
   3  22   1        6.09        5.26      4.53 o 
   4  22   1        0.85       10.53      6.27 o 
   5  22   1       15.88        5.48      8.86 o 
   1  23   1       25.18       63.51      4.69 o 
   2  23   1        0.70       26.75      4.78 o 
   3  23   1       26.25       16.04      5.36 o 
   4  23   1      116.40      131.28      8.09 o 
   5  23   1        0.02       26.78     12.32 o 
   0  24   1      447.98      436.81     13.39 o 
   1  24   1       74.89       92.78      5.23 o 
   2  24   1        2.78       10.01      4.66 o 
   3  24   1      136.16      188.76      8.46 o 
   4  24   1       39.59       63.97      9.83 o 
   1  25   1      158.31      168.68      6.66 o 
   2  25   1        0.75       -7.39      4.93 o 
   3  25   1       16.14       10.35      5.90 o 
   4  25   1        0.64      -14.65      9.77 o 
   0  26   1        1.38        8.52      6.12 o 
   1  26   1      809.21      737.07     11.84 o 
   2  26   1      103.49      124.28      7.18 o 
   3  26   1        5.13       13.05     12.35 o 
   1  27   1      398.04      233.92      9.56 o 
   1   0   2       20.11       21.39      1.70 o 
   2   0   2     1542.52     1322.87     23.95 o 
   3   0   2       24.21      136.33      6.12 o 
   4   0   2     1936.34     2019.37     51.09 o 
   5   0   2      590.87      600.22     13.24 o 
   6   0   2      356.23      380.66     10.50 o 
   7   0   2      176.94      178.90      9.10 o 
   8   0   2        3.04       16.55     11.02 o 
   1   1   2     3423.08     3977.91     45.95 o 
   2   1   2     1770.37     1647.38     20.94 o 
   3   1   2     6360.75     6192.10     93.73 o 
   4   1   2       84.82       62.05      2.77 o 
   5   1   2     1005.21      918.68     11.38 o 
   6   1   2      113.06       87.67      4.29 o 
   7   1   2      820.91      725.38     12.84 o 
   8   1   2      117.12      139.13      7.55 o 
   0   2   2     8560.48     8732.76    138.95 o 
   1   2   2     5715.68     5720.45     64.97 o 
   2   2   2    23379.74    22649.92    319.46 o 
   3   2   2       29.92       33.38      2.13 o 
   4   2   2     2862.49     2557.45     28.79 o 
   5   2   2      214.96      198.90      4.90 o 
   6   2   2      429.92      483.85      9.28 o 
   7   2   2      270.21      282.00      7.61 o 
   8   2   2      191.71      207.94      9.62 o 
   1   3   2     5141.78     5883.53     78.27 o 
   2   3   2     9250.71     9597.33    125.80 o 
   3   3   2     8339.01     9045.53    134.63 o 
   4   3   2      527.52      472.75      7.94 o 
   5   3   2      715.24      654.48      9.34 o 
   6   3   2      172.15      140.26      5.42 o 
   7   3   2     1208.01     1135.65     19.17 o 
   8   3   2       32.07       50.42      6.79 o 
   0   4   2     7545.92     7949.86    129.15 o 
   1   4   2     6140.89     5153.49     70.42 o 
   2   4   2     6998.11     6590.35    107.51 o 
   3   4   2     1124.95     1211.28     20.88 o 
   4   4   2     1602.97     1459.44     16.52 o 
   5   4   2      158.51      179.36      4.75 o 
   6   4   2      373.13      397.58      8.86 o 
   7   4   2       40.56       35.57      4.78 o 
   8   4   2        1.66       13.79      6.18 o 
   1   5   2    18150.20    17535.02    195.12 o 
   2   5   2      287.07      130.24      6.06 o 
   3   5   2     3524.33     3866.11     78.76 o 
   4   5   2      111.77       95.46      3.38 o 
   5   5   2      105.42      111.96      4.20 o 
   6   5   2      369.82      393.44      8.95 o 
   7   5   2      108.70       68.07      5.11 o 
   8   5   2        0.02        9.10      6.21 o 
   0   6   2      669.44      620.73     11.05 o 
   1   6   2      723.36     1142.32     16.86 o 
   2   6   2     7832.43     8216.13    133.84 o 
   3   6   2      109.92       43.03      3.74 o 
   4   6   2        7.84       19.02      2.43 o 
   5   6   2     1286.52     1309.51     17.16 o 
   6   6   2      343.41      354.40      8.00 o 
   7   6   2      741.20      732.29     15.76 o 
   8   6   2        5.05       27.51      6.33 o 
   1   7   2     7434.97     6661.23     88.86 o 
   2   7   2     1568.45     1446.48     26.99 o 
   3   7   2        5.87       18.44      2.86 o 
   4   7   2       31.42       40.56      2.68 o 
   5   7   2        2.16        3.68      3.23 o 
   6   7   2      301.92      338.91      8.37 o 
   7   7   2       25.61       54.14      5.39 o 
   8   7   2        3.93       16.40      5.75 o 
   0   8   2      306.82      376.04     10.92 o 
   1   8   2      668.93     1037.70     15.67 o 
   2   8   2     7781.06     7926.91    119.17 o 
   3   8   2     4025.98     3761.94     51.82 o 
   4   8   2        6.69       14.97      2.37 o 
   5   8   2       42.35       45.10      3.90 o 
   6   8   2       10.92       12.90      4.47 o 
   7   8   2      665.03      738.68     14.76 o 
   8   8   2      155.82      182.92      7.61 o 
   1   9   2     7297.95     7290.97    106.75 o 
   2   9   2      144.02      167.95      5.33 o 
   3   9   2     2359.15     2221.01     21.73 o 
   4   9   2      634.53      547.27      7.46 o 
   5   9   2      518.41      558.41      9.80 o 
   6   9   2       44.40       87.61      5.26 o 
   7   9   2      287.79      333.01      9.59 o 
   8   9   2      140.51      123.64      6.54 o 
   0  10   2     2232.28     2730.91     66.34 o 
   1  10   2     1542.74     1326.82     18.08 o 
   2  10   2     1081.26     1345.20     23.64 o 
   3  10   2      493.06      487.87      7.61 o 
   4  10   2       92.72      109.28      3.99 o 
   5  10   2        3.36       10.86      4.02 o 
   6  10   2      216.14      190.89      7.30 o 
   7  10   2      120.42      138.43      7.64 o 
   8  10   2        5.59       31.40      5.96 o 
   1  11   2       50.93       64.48      3.16 o 
   2  11   2     3506.52     3450.36     33.41 o 
   3  11   2      443.31      413.56      5.90 o 
   4  11   2       21.19       34.69      3.44 o 
   5  11   2      216.50      205.11      6.27 o 
   6  11   2      587.93      650.71     13.30 o 
   7  11   2      905.89      924.49     19.38 o 
   8  11   2       15.32       15.64      5.08 o 
   0  12   2      365.93      376.68     10.35 o 
   1  12   2     3130.51     2940.70     31.65 o 
   2  12   2      513.41      561.42      6.79 o 
   3  12   2       20.16       66.00      3.10 o 
   4  12   2       36.96       50.39      3.80 o 
   5  12   2     1644.70     1750.12     22.88 o 
   6  12   2       83.65       98.26      6.09 o 
   7  12   2        5.65       19.38      5.90 o 
   8  12   2       15.54       39.86      7.30 o 
   1  13   2     2593.18     2782.73     25.87 o 
   2  13   2      280.90      251.54      4.11 o 
   3  13   2      557.61      509.26      7.27 o 
   4  13   2      673.24      610.48     10.35 o 
   5  13   2      351.30      341.56      8.06 o 
   6  13   2       25.03       25.50      5.14 o 
   7  13   2        2.68        7.39      5.29 o 
   0  14   2      119.74      203.67      4.99 o 
   1  14   2     3140.05     2846.91     26.32 o 
   2  14   2     1691.67     1719.81     17.19 o 
   3  14   2     1379.55     1456.76     15.61 o 
   4  14   2     2088.86     2114.10     25.53 o 
   5  14   2        3.24       20.54      4.32 o 
   6  14   2        0.25        6.45      4.63 o 
   7  14   2      312.69      363.07     10.50 o 
   1  15   2       90.22       85.94      3.29 o 
   2  15   2       41.84       56.57      3.68 o 
   3  15   2      507.98      442.22      7.76 o 
   4  15   2        1.48       10.16      4.23 o 
   5  15   2      548.51      478.77      9.16 o 
   6  15   2      153.17      158.33      7.03 o 
   7  15   2      208.86      236.11     10.01 o 
   0  16   2       95.72      108.70      5.08 o 
   1  16   2      329.55      255.89      4.90 o 
   2  16   2      201.26      195.85      5.20 o 
   3  16   2      828.75      784.09     11.23 o 
   4  16   2     1014.97      923.64     15.00 o 
   5  16   2      438.96      454.46      9.65 o 
   6  16   2        0.03       18.81      5.48 o 
   7  16   2       86.50       95.04      7.79 o 
   1  17   2      228.83      202.37      5.17 o 
   2  17   2      306.36      325.22      6.82 o 
   3  17   2      108.57      114.79      5.20 o 
   4  17   2      930.77      797.51     13.51 o 
   5  17   2       19.60       32.29      4.53 o 
   6  17   2       54.86       73.61      7.91 o 
   7  17   2      102.82      121.66     11.78 o 
   0  18   2       90.44      108.82      5.69 o 
   1  18   2      112.33      103.62      4.41 o 
   2  18   2       35.00       30.19      3.86 o 
   3  18   2      745.12      697.60     12.29 o 
   4  18   2       79.71      109.13      6.57 o 
   5  18   2       35.79       35.18      5.02 o 
   6  18   2       36.55       39.10      7.49 o 
   1  19   2       45.64       70.20      4.11 o 
   2  19   2       65.43       83.41      4.60 o 
   3  19   2       47.54       69.11      5.20 o 
   4  19   2      367.41      481.45     12.17 o 
   5  19   2      335.77      327.13      9.13 o 
   6  19   2        1.04        2.74      6.66 o 
   0  20   2      135.34      145.19      6.82 o 
   1  20   2       16.33       22.25      3.77 o 
   2  20   2       95.12      119.75      5.57 o 
   3  20   2      101.96       77.42      5.51 o 
   4  20   2       88.82      125.41      6.63 o 
   5  20   2       24.60       39.68      6.82 o 
   6  20   2      172.08      166.67     10.68 o 
   1  21   2      116.19      102.49      5.05 o 
   2  21   2      270.55      276.56      7.36 o 
   3  21   2      465.16      533.64     11.44 o 
   4  21   2      142.87      100.82      6.97 o 
   5  21   2      122.00      103.95      8.95 o 
   0  22   2      268.49      247.43      9.59 o 
   1  22   2       26.93       31.07      3.83 o 
   2  22   2      126.60      139.40      6.69 o 
   3  22   2      211.40      213.38      7.82 o 
   4  22   2       24.51       32.35      6.66 o 
   5  22   2        7.68       18.29      9.56 o 
   1  23   2      237.47      285.26      7.73 o 
   2  23   2       24.93       16.34      4.53 o 
   3  23   2       35.99       46.62      6.09 o 
   4  23   2       30.47       29.06      7.06 o 
   5  23   2       16.97       24.71      9.80 o 
   0  24   2        0.95       -2.16      5.54 o 
   1  24   2        7.93        6.66      4.44 o 
   2  24   2       18.70       21.00      5.08 o 
   3  24   2      237.42      191.44      8.67 o 
   4  24   2      122.78      118.29     11.47 o 
   1  25   2       54.02       64.30      5.36 o 
   2  25   2        7.30        3.32      5.54 o 
   3  25   2      236.40      180.03      8.76 o 
   4  25   2       12.85        3.29      9.31 o 
   0  26   2        5.03        7.18      7.00 o 
   1  26   2      219.46      187.36      7.15 o 
   2  26   2       39.74       33.72      5.51 o 
   3  26   2        5.33      -12.46      8.31 o 
   1  27   2        1.47       14.61      7.46 o 
   2  27   2      121.69       93.51     11.62 o 
   1   1   3     3414.69     3178.43     37.52 o 
   2   1   3     1013.11     1033.83     14.49 o 
   3   1   3      104.58      102.31      3.47 o 
   4   1   3      583.99      521.16      8.49 o 
   5   1   3      794.46      879.06     11.56 o 
   6   1   3      585.83      571.16     10.53 o 
   7   1   3        8.36       21.12      4.08 o 
   8   1   3      117.57      128.33      6.97 o 
   0   2   3    13582.14    13167.80    207.63 o 
   1   2   3    28563.79    28601.84    364.20 o 
   2   2   3     1487.25     1789.65     23.95 o 
   3   2   3     2186.49     2116.51     33.99 o 
   4   2   3      387.64      311.13      5.51 o 
   5   2   3     1309.42     1240.09     15.79 o 
   6   2   3       45.31       61.14      4.26 o 
   7   2   3      124.98      143.06      5.96 o 
   8   2   3       17.89       34.48      5.60 o 
   1   3   3     3261.82     3100.34     42.76 o 
   2   3   3     8926.85     9029.00    118.07 o 
   3   3   3        2.84       31.16      1.73 o 
   4   3   3     2049.97     2274.90     22.88 o 
   5   3   3       17.75       35.48      3.10 o 
   6   3   3        4.32       13.12      3.77 o 
   7   3   3       84.80       96.47      5.66 o 
   8   3   3      394.80      416.08     12.93 o 
   0   4   3     1104.19     1069.71     19.93 o 
   1   4   3       42.20       32.35      1.92 o 
   2   4   3    11777.93    10946.55    176.56 o 
   3   4   3     2226.95     2487.86     52.89 o 
   4   4   3     1007.82     1207.75     17.32 o 
   5   4   3       35.36       33.20      3.23 o 
   6   4   3        0.55       29.94      4.38 o 
   7   4   3       49.95       51.70      4.99 o 
   8   4   3        8.58       18.81      6.36 o 
   1   5   3       27.74       26.63      0.97 o 
   2   5   3     1972.95     1649.51     35.36 o 
   3   5   3       48.26      126.23      5.02 o 
   4   5   3     1524.08     1544.53     17.62 o 
   5   5   3       65.12       77.90      3.86 o 
   6   5   3        0.46        8.61      3.93 o 
   7   5   3      847.59      892.21     16.92 o 
   8   5   3      427.41      406.95     11.32 o 
   0   6   3     3371.11     4361.43     72.88 o 
   1   6   3     8358.83     8209.01    108.24 o 
   2   6   3     1150.54     1373.32     29.37 o 
   3   6   3     3782.96     4233.75     68.29 o 
   4   6   3     1110.35     1182.03     13.18 o 
   5   6   3      757.75      720.64     11.14 o 
   6   6   3      471.11      475.39      9.74 o 
   7   6   3      120.38      149.32      6.66 o 
   8   6   3       15.83       27.17      6.03 o 
   1   7   3      303.47      340.52      7.15 o 
   2   7   3      684.05      649.34     19.32 o 
   3   7   3      680.69      896.32     19.87 o 
   4   7   3      248.41      205.96      4.44 o 
   5   7   3      244.22      241.04      6.18 o 
   6   7   3        1.06        4.17      3.68 o 
   7   7   3       23.25       39.93      4.96 o 
   8   7   3      231.57      261.68      8.92 o 
   0   8   3      358.30      678.16     14.42 o 
   1   8   3    14171.52    13928.76    197.31 o 
   2   8   3       43.34       41.17      3.26 o 
   3   8   3     1072.44     1170.53     14.33 o 
   4   8   3       33.13       36.46      2.77 o 
   5   8   3      691.53      628.80      9.83 o 
   6   8   3      116.29      121.82      5.90 o 
   7   8   3      245.05      278.47      8.40 o 
   8   8   3        1.14        3.62      5.54 o 
   1   9   3      438.60      412.22      8.95 o 
   2   9   3      381.92      424.85      9.46 o 
   3   9   3     1367.33     1253.48     13.66 o 
   4   9   3      358.76      399.16      6.27 o 
   5   9   3      215.33      203.80      5.66 o 
   6   9   3       90.14       92.30      5.54 o 
   7   9   3      149.34      144.03      7.03 o 
   8   9   3       18.40       26.11      5.20 o 
   0  10   3     9281.77     8552.58    165.00 o 
   1  10   3     5534.01     5416.72     71.15 o 
   2  10   3      203.66      218.95      6.39 o 
   3  10   3        4.61       13.45      2.31 o 
   4  10   3       14.71       24.98      3.20 o 
   5  10   3        0.90       14.58      4.02 o 
   6  10   3        5.19        9.86      4.41 o 
   7  10   3      129.37      174.89      7.85 o 
   8  10   3      206.66      221.75      8.34 o 
   1  11   3     4192.16     4706.79     55.11 o 
   2  11   3     1213.13     1150.93     13.72 o 
   3  11   3      235.42      248.26      4.63 o 
   4  11   3      313.18      352.82      6.73 o 
   5  11   3       50.55       69.14      4.90 o 
   6  11   3        0.88        9.77      4.90 o 
   7  11   3        0.64        9.37      5.45 o 
   8  11   3        9.60        3.10      5.66 o 
   0  12   3     3720.52     3254.93     59.49 o 
   1  12   3     2574.93     2287.47     23.46 o 
   2  12   3        3.36       47.41      2.65 o 
   3  12   3     3566.82     3409.06     30.07 o 
   4  12   3       85.16      115.97      4.47 o 
   5  12   3        1.48        8.13      4.38 o 
   6  12   3       57.48       55.41      5.29 o 
   7  12   3       68.97       63.42      6.79 o 
   8  12   3        0.08        6.21      5.29 o 
   1  13   3      225.61      291.68      4.90 o 
   2  13   3      236.30      264.75      4.44 o 
   3  13   3        4.12       22.73      3.04 o 
   4  13   3      282.71      315.30      7.30 o 
   5  13   3      675.98      703.96     13.36 o 
   6  13   3       29.49       21.82      4.56 o 
   7  13   3       65.48       85.42      6.97 o 
   0  14   3     1484.09     1391.85     18.53 o 
   1  14   3      219.61      332.64      6.91 o 
   2  14   3      160.94      255.44      4.93 o 
   3  14   3      703.22      697.48      9.40 o 
   4  14   3      104.42      100.64      4.90 o 
   5  14   3     1293.53     1379.22     20.36 o 
   6  14   3       14.52        9.46      4.60 o 
   7  14   3       93.20      130.06      7.61 o 
   1  15   3        5.19       23.46      2.56 o 
   2  15   3      753.73      761.93     10.74 o 
   3  15   3     1930.90     1544.77     18.26 o 
   4  15   3     1847.67     1960.27     23.07 o 
   5  15   3      161.20      178.75      6.63 o 
   6  15   3      449.55      460.73     10.92 o 
   7  15   3      129.75      118.41      8.00 o 
   0  16   3       12.29        5.78      3.35 o 
   1  16   3       26.91       34.17      3.10 o 
   2  16   3      832.25     1023.43     13.57 o 
   3  16   3      405.12      293.51      7.00 o 
   4  16   3      639.30      598.06     11.72 o 
   5  16   3      441.88      476.67     10.62 o 
   6  16   3        0.22        3.65      5.84 o 
   7  16   3      320.49      364.50     11.69 o 
   1  17   3      186.12      175.83      5.02 o 
   2  17   3       14.92       22.31      3.77 o 
   3  17   3      471.84      335.44      8.28 o 
   4  17   3        9.70       50.21      5.48 o 
   5  17   3      332.92      295.00      8.89 o 
   6  17   3        0.15       -2.71      7.06 o 
   7  17   3      237.55      227.72     11.41 o 
   0  18   3     2174.70     2130.84     32.04 o 
   1  18   3      528.76      472.38      8.09 o 
   2  18   3      192.29      208.76      5.87 o 
   3  18   3      127.01      119.53      5.81 o 
   4  18   3      293.02      315.27      9.62 o 
   5  18   3        2.31       30.28      5.63 o 
   6  18   3       19.10       13.21      7.70 o 
   1  19   3        0.87        6.39      3.32 o 
   2  19   3      257.06      307.93      7.85 o 
   3  19   3        7.05        0.97      4.44 o 
   4  19   3       25.13       31.68      5.60 o 
   5  19   3      928.61     1035.72     19.87 o 
   6  19   3       13.26       18.05      6.88 o 
   0  20   3        5.01        6.24      4.93 o 
   1  20   3       13.33       22.28      3.71 o 
   2  20   3       61.65       70.75      4.96 o 
   3  20   3      197.80      233.56      7.64 o 
   4  20   3        1.75        5.08      5.66 o 
   5  20   3      211.42      161.53      8.89 o 
   6  20   3       83.66       82.35     10.32 o 
   1  21   3      149.57      158.36      5.51 o 
   2  21   3      301.90      297.71      8.49 o 
   3  21   3       31.29       47.05      5.08 o 
   4  21   3       14.05       46.80      7.06 o 
   5  21   3      221.78      289.61     10.89 o 
   0  22   3       25.77       54.87      6.15 o 
   1  22   3       14.12       22.37      4.08 o 
   2  22   3      167.23      134.99      6.18 o 
   3  22   3      577.23      575.69     13.57 o 
   4  22   3        9.69        4.08      6.69 o 
   5  22   3       37.97       32.59      9.77 o 
   1  23   3       43.29       31.92      4.32 o 
   2  23   3       82.56       75.53      5.54 o 
   3  23   3      341.28      357.87     10.47 o 
   4  23   3       84.36      112.41      7.27 o 
   5  23   3        5.25       -5.69     13.66 o 
   0  24   3      181.40      211.68     10.32 o 
   1  24   3      151.13      122.58      5.87 o 
   2  24   3      210.99      192.48      7.85 o 
   3  24   3        9.78       12.63      6.18 o 
   4  24   3       29.43       41.60      7.79 o 
   1  25   3       30.42       38.80      5.84 o 
   2  25   3        0.09       10.10      5.39 o 
   3  25   3       12.05       13.30      5.51 o 
   4  25   3       21.79        0.30      8.43 o 
   0  26   3       64.43       63.81      8.37 o 
   1  26   3        4.50        8.79      5.45 o 
   2  26   3        5.45        8.89      5.75 o 
   3  26   3      107.05      109.06     12.69 o 
   1  27   3        1.26       21.09      8.16 o 
   2  27   3       17.35       24.56      8.37 o 
   1   0   4    47123.63    43717.50    957.97 o 
   2   0   4     6060.26     6593.67    124.34 o 
   3   0   4     2000.08     2073.72     41.93 o 
   4   0   4    10226.20    10436.53    137.21 o 
   5   0   4     1480.60     1245.60     19.60 o 
   6   0   4       29.37       34.23      5.84 o 
   7   0   4      128.86      149.81      8.79 o 
   8   0   4       28.63       52.40      8.22 o 
   1   1   4    15030.08    14795.13    165.88 o 
   2   1   4     4772.61     4234.23     56.66 o 
   3   1   4      260.54      159.64      5.29 o 
   4   1   4      308.88      391.25      8.03 o 
   5   1   4      338.21      291.89      5.66 o 
   6   1   4     4402.60     4575.73     50.39 o 
   7   1   4       54.73       69.44      5.08 o 
   8   1   4      858.88      872.31     19.32 o 
   1   2   4      144.72      256.29      5.66 o 
   2   2   4    25956.50    25639.35    358.72 o 
   3   2   4     7491.05     7837.29    116.28 o 
   4   2   4     1712.21     1731.16     18.47 o 
   5   2   4      464.63      372.17      6.82 o 
   6   2   4      755.79      727.73     11.84 o 
   7   2   4      600.48      565.16     11.26 o 
   8   2   4      174.99      164.14      7.52 o 
   1   3   4    17917.22    17847.48    200.14 o 
   2   3   4    10663.67    10062.59    142.17 o 
   3   3   4       67.06       54.81      2.28 o 
   4   3   4     2879.77     2963.92     29.70 o 
   5   3   4       47.08       89.44      3.90 o 
   6   3   4     1147.59     1235.16     18.68 o 
   7   3   4       88.84       95.28      5.54 o 
   8   3   4       65.40       84.75      5.96 o 
   0   4   4    25215.09    23958.03    377.22 o 
   1   4   4     2816.51     2746.64     32.53 o 
   2   4   4      432.96      265.75      7.88 o 
   3   4   4     1550.65     1529.40     30.04 o 
   4   4   4      330.04      322.69      5.78 o 
   5   4   4      273.05      395.18      8.13 o 
   6   4   4       76.03       69.66      4.66 o 
   7   4   4        4.56       16.89      4.44 o 
   8   4   4        9.55        7.94      5.33 o 
   1   5   4     5820.73     5915.27     78.91 o 
   2   5   4       79.27       88.07      4.08 o 
   3   5   4     4419.04     3992.61     71.27 o 
   4   5   4       33.02       23.16      2.62 o 
   5   5   4       52.42       83.35      4.05 o 
   6   5   4      506.10      506.55     10.44 o 
   7   5   4      494.39      495.57     10.92 o 
   8   5   4      133.72      167.58      7.33 o 
   0   6   4     3049.71     3322.67     66.86 o 
   1   6   4      509.23      545.20     11.81 o 
   2   6   4      689.27      932.25     27.94 o 
   3   6   4     1098.37      898.78     23.31 o 
   4   6   4      262.71      207.87      4.53 o 
   5   6   4      129.27      129.51      4.84 o 
   6   6   4        3.48       12.57      4.08 o 
   7   6   4      146.12      149.69      6.39 o 
   8   6   4       16.22       34.39      6.09 o 
   1   7   4      774.96      784.79     13.09 o 
   2   7   4     8507.79     8953.17    169.62 o 
   3   7   4     1508.74     1418.85     22.37 o 
   4   7   4     2417.58     2258.44     22.21 o 
   5   7   4      927.04      903.07     13.02 o 
   6   7   4       55.85       92.30      5.17 o 
   7   7   4        1.96        6.94      4.63 o 
   8   7   4      133.22      161.28      7.24 o 
   0   8   4     4118.72     3861.24     66.70 o 
   1   8   4       19.45        8.06      1.19 o 
   2   8   4     4660.54     5487.96     95.34 o 
   3   8   4      233.42      323.27      5.45 o 
   4   8   4      353.74      348.95      5.81 o 
   5   8   4     1096.43     1083.07     14.18 o 
   6   8   4      921.84      841.69     13.79 o 
   7   8   4      196.46      193.82      7.43 o 
   8   8   4       33.41       42.91      5.39 o 
   1   9   4       36.33      135.87      4.32 o 
   2   9   4     1419.07     1332.00     21.94 o 
   3   9   4     2937.46     3065.83     29.06 o 
   4   9   4      123.36      119.23      3.90 o 
   5   9   4      376.91      398.13      7.82 o 
   6   9   4     1274.91     1271.56     19.05 o 
   7   9   4      373.79      370.19     10.29 o 
   8   9   4      418.01      366.54      9.56 o 
   0  10   4     7503.49     7643.24    128.84 o 
   1  10   4       69.70       52.40      2.86 o 
   2  10   4    17787.17    18010.84    207.45 o 
   3  10   4     2661.75     2387.74     23.68 o 
   4  10   4      126.51      135.94      4.38 o 
   5  10   4     3563.88     3700.81     39.53 o 
   6  10   4      181.48      161.25      6.18 o 
   7  10   4      245.86      240.10      8.82 o 
   8  10   4        0.28       -4.47      6.27 o 
   1  11   4      177.89      235.23      5.78 o 
   2  11   4      643.82      602.90      7.82 o 
   3  11   4     1211.07     1236.11     13.82 o 
   4  11   4     1003.95      920.05     11.66 o 
   5  11   4     1233.53     1278.04     16.98 o 
   6  11   4       16.91       24.31      4.53 o 
   7  11   4      246.61      243.97      8.43 o 
   8  11   4      828.33      776.69     17.68 o 
   0  12   4     8025.36     7194.10    101.97 o 
   1  12   4     3361.35     3115.07     29.67 o 
   2  12   4     5497.20     5183.16     44.19 o 
   3  12   4     1659.72     1500.86     15.85 o 
   4  12   4        4.71        9.40      3.38 o 
   5  12   4      499.10      522.29     10.19 o 
   6  12   4       60.83       66.34      5.29 o 
   7  12   4        4.08        2.77      6.09 o 
   8  12   4      104.15       84.14      7.27 o 
   1  13   4     1166.62     1177.25     12.11 o 
   2  13   4      373.86      350.47      5.48 o 
   3  13   4      906.90      960.46     11.75 o 
   4  13   4     2139.35     2078.86     23.01 o 
   5  13   4     1478.45     1530.44     21.64 o 
   6  13   4       68.28       83.65      5.99 o 
   7  13   4       89.48      121.91      7.70 o 
   0  14   4     1209.56     1197.31     18.14 o 
   1  14   4      872.44      761.44      8.52 o 
   2  14   4      954.83      835.61     10.41 o 
   3  14   4      428.81      415.99      6.97 o 
   4  14   4       38.15       78.21      4.63 o 
   5  14   4      116.99      156.35      6.48 o 
   6  14   4       12.43       13.72      5.08 o 
   7  14   4      190.08      197.74      9.95 o 
   1  15   4      441.45      440.28      6.45 o 
   2  15   4      125.73      139.07      5.11 o 
   3  15   4      557.87      541.76      8.40 o 
   4  15   4     1827.84     1884.47     21.70 o 
   5  15   4      123.63      152.64      6.94 o 
   6  15   4        0.85        3.13      5.20 o 
   7  15   4        5.51       17.65      6.63 o 
   0  16   4      772.73      723.95     13.12 o 
   1  16   4     1037.30     1006.38     13.57 o 
   2  16   4      669.47      662.30     10.74 o 
   3  16   4      207.24      250.69      7.12 o 
   4  16   4        8.18       37.98      5.05 o 
   5  16   4      104.29      113.14      6.57 o 
   6  16   4        0.09        6.27      5.93 o 
   7  16   4        0.16       11.20      5.96 o 
   1  17   4      799.85      749.00     10.56 o 
   2  17   4      115.81      136.12      5.48 o 
   3  17   4       60.79       46.41      4.50 o 
   4  17   4     1289.00     1169.83     19.38 o 
   5  17   4      194.75      182.98      7.49 o 
   6  17   4       18.07        8.82      5.96 o 
   7  17   4       17.02       10.53      9.59 o 
   0  18   4     1475.17     1364.80     22.46 o 
   1  18   4       70.68      104.26      4.56 o 
   2  18   4     2595.68     2387.89     28.12 o 
   3  18   4       77.16      100.45      5.11 o 
   4  18   4     1055.15     1140.43     19.96 o 
   5  18   4      101.68      122.09      7.36 o 
   6  18   4       77.36      115.82      8.16 o 
   1  19   4       44.35       52.10      4.02 o 
   2  19   4      239.40      250.84      7.18 o 
   3  19   4       68.52       91.26      6.06 o 
   4  19   4        7.32       11.75      5.29 o 
   5  19   4      163.78      205.71      8.92 o 
   6  19   4       11.33       17.62      7.06 o 
   0  20   4     4616.23     4467.73     60.92 o 
   1  20   4        1.64        3.99      3.47 o 
   2  20   4     1037.40     1014.27     15.88 o 
   3  20   4       15.55       32.56      5.14 o 
   4  20   4      469.87      475.64     11.96 o 
   5  20   4      141.73      178.26      9.25 o 
   6  20   4       82.50       67.37      9.59 o 
   1  21   4        2.33       13.27      3.77 o 
   2  21   4      533.09      575.63     10.68 o 
   3  21   4      331.53      352.36      9.83 o 
   4  21   4       69.08       95.10      7.88 o 
   5  21   4        0.77        4.56      6.91 o 
   0  22   4      487.34      578.19     16.13 o 
   1  22   4       71.45       83.05      4.93 o 
   2  22   4      515.88      540.21     12.14 o 
   3  22   4       15.63       27.84      5.60 o 
   4  22   4      242.11      276.50      9.95 o 
   5  22   4      539.18      593.59     20.15 o 
   1  23   4       53.59       58.64      4.75 o 
   2  23   4       29.87       -3.23      4.81 o 
   3  23   4      386.07      380.48     11.08 o 
   4  23   4       27.18       34.81      5.72 o 
   5  23   4      132.37      178.54     19.48 o 
   0  24   4     1282.66     1314.89     29.24 o 
   1  24   4      193.84      267.43      8.95 o 
   2  24   4      116.37      174.25      7.82 o 
   3  24   4       43.37       29.76      6.18 o 
   4  24   4      171.58      176.38     10.38 o 
   1  25   4      163.63      154.53      8.49 o 
   2  25   4        0.96        3.32      5.96 o 
   3  25   4        1.46        9.52      5.63 o 
   0  26   4      149.57      139.22     10.41 o 
   1  26   4        0.46        8.28      6.15 o 
   2  26   4       74.93       91.26      6.88 o 
   1  27   4      179.04      141.84      9.04 o 
   1   1   5    29576.47    29138.21    322.63 o 
   2   1   5     3038.47     3220.97     45.01 o 
   3   1   5        0.22       10.99      1.89 o 
   4   1   5      403.99      380.69      6.45 o 
   5   1   5        3.81        6.54      2.68 o 
   6   1   5       82.67       64.30      4.60 o 
   7   1   5      213.60      236.39      7.94 o 
   8   1   5        1.42       -2.77      5.69 o 
   0   2   5    31708.46    29948.07    464.41 o 
   1   2   5       22.96       57.67      2.50 o 
   2   2   5     1502.89     1332.12     22.00 o 
   3   2   5      520.36      486.68     12.08 o 
   4   2   5     3284.48     3269.75     30.28 o 
   5   2   5        6.81        4.29      2.89 o 
   6   2   5      112.64      116.52      5.33 o 
   7   2   5       50.14       77.93      5.14 o 
   8   2   5      346.27      310.43     10.13 o 
   1   3   5    18539.72    19044.91    214.17 o 
   2   3   5     9554.45     9828.46    142.05 o 
   3   3   5    12976.72    14391.50    209.82 o 
   4   3   5     4713.36     4994.16     44.37 o 
   5   3   5      302.75      340.83      7.03 o 
   6   3   5     1206.45     1128.81     16.86 o 
   7   3   5        7.90        7.39      4.38 o 
   8   3   5     1228.04     1284.28     23.61 o 
   0   4   5    21851.34    19877.05    314.47 o 
   1   4   5     2648.48     2340.08     33.08 o 
   2   4   5    24686.12    24624.96    448.86 o 
   3   4   5      136.33      192.78      6.76 o 
   4   4   5       93.59      101.70      3.23 o 
   5   4   5      552.69      486.11      8.92 o 
   6   4   5     1143.06     1120.10     16.58 o 
   7   4   5       93.78       73.73      5.20 o 
   8   4   5        1.13       16.10      5.51 o 
   1   5   5       43.50       33.11      1.46 o 
   2   5   5     3660.70     3589.89     70.33 o 
   3   5   5     1040.47     1084.26     20.42 o 
   4   5   5      844.43      884.90     10.26 o 
   5   5   5       94.31       84.60      4.38 o 
   6   5   5     2523.61     2374.04     31.74 o 
   7   5   5      138.06      125.47      5.66 o 
   8   5   5     1146.92     1254.64     22.12 o 
   0   6   5    25512.91    24390.58    440.40 o 
   1   6   5     4504.49     4750.31     70.02 o 
   2   6   5    16496.81    14974.07    278.54 o 
   3   6   5      917.74      982.19     18.62 o 
   4   6   5     7678.86     7364.12     62.57 o 
   5   6   5     3223.60     3016.84     34.30 o 
   6   6   5     1010.11     1052.18     16.52 o 
   7   6   5       97.41       86.73      5.08 o 
   8   6   5       77.64       62.23      5.72 o 
   1   7   5      664.29      657.28     11.23 o 
   2   7   5      600.67      690.63     15.40 o 
   3   7   5      534.03      598.97      8.95 o 
   4   7   5     1747.09     1819.93     18.56 o 
   5   7   5      197.53      202.18      5.99 o 
   6   7   5     5345.77     5323.60     58.52 o 
   7   7   5      149.32      162.29      6.54 o 
   8   7   5     1239.66     1262.43     21.03 o 
   0   8   5     5953.76     5147.13     89.86 o 
   1   8   5      365.89      374.12      7.88 o 
   2   8   5     2816.80     2781.55     46.53 o 
   3   8   5     1423.75     1767.83     17.32 o 
   4   8   5     3260.79     3402.77     31.22 o 
   5   8   5       23.91       31.22      3.74 o 
   6   8   5      854.21      856.30     14.06 o 
   7   8   5        2.91        6.03      4.50 o 
   8   8   5       77.18       45.86      5.26 o 
   1   9   5       45.98       79.39      3.68 o 
   2   9   5     2040.12     2135.34     30.64 o 
   3   9   5     1238.76     1133.71     11.72 o 
   4   9   5      170.63      190.13      4.69 o 
   5   9   5       33.94       60.47      4.44 o 
   6   9   5     2094.24     2167.11     28.54 o 
   7   9   5        4.33       21.55      5.20 o 
   8   9   5      111.67      148.87      9.31 o 
   0  10   5    10657.04    11334.82    188.85 o 
   1  10   5     3555.50     3909.32     56.48 o 
   2  10   5     2145.82     2066.33     21.12 o 
   3  10   5      282.19      300.17      7.06 o 
   4  10   5      553.16      478.22      7.97 o 
   5  10   5      541.86      680.74     10.83 o 
   6  10   5       29.12       54.26      4.87 o 
   7  10   5      106.78      105.11      6.54 o 
   8  10   5      100.83      116.95      7.88 o 
   1  11   5       54.40       53.22      2.98 o 
   2  11   5      190.62      199.99      4.35 o 
   3  11   5      975.59      834.24     10.83 o 
   4  11   5      430.86      425.24      8.28 o 
   5  11   5      136.60      122.58      5.33 o 
   6  11   5       53.08       67.31      5.26 o 
   7  11   5      630.99      634.67     15.12 o 
   8  11   5        0.24        5.99      5.36 o 
   0  12   5      708.21      859.58     13.42 o 
   1  12   5     4257.99     4310.55     38.16 o 
   2  12   5     2380.44     1946.46     18.47 o 
   3  12   5     1793.38     1739.25     19.54 o 
   4  12   5       87.16       97.14      4.81 o 
   5  12   5       37.94       28.12      4.69 o 
   6  12   5      563.99      521.37     11.23 o 
   7  12   5       22.01       18.26      6.42 o 
   8  12   5       44.38       45.46      9.62 o 
   1  13   5     1396.55     1343.89     13.63 o 
   2  13   5        0.16       14.36      2.71 o 
   3  13   5      190.97      126.50      5.23 o 
   4  13   5       10.12       41.33      4.20 o 
   5  13   5      159.82      176.35      7.09 o 
   6  13   5      221.19      202.27      8.25 o 
   7  13   5        1.02        4.11      5.93 o 
   0  14   5     2735.93     2822.11     37.55 o 
   1  14   5     3069.25     2830.48     23.83 o 
   2  14   5      103.48       56.94      3.35 o 
   3  14   5      338.00      312.10      6.33 o 
   4  14   5     4620.72     4685.31     47.32 o 
   5  14   5      365.77      331.52      9.43 o 
   6  14   5      114.28      110.71      6.60 o 
   7  14   5       72.54       83.32      7.12 o 
   1  15   5       66.26       81.04      3.29 o 
   2  15   5       17.45       11.44      3.29 o 
   3  15   5      646.78      480.26      8.58 o 
   4  15   5     1925.81     2143.41     24.77 o 
   5  15   5      507.58      530.50     11.29 o 
   6  15   5      404.21      415.32     11.38 o 
   7  15   5        1.04       16.71      6.54 o 
   0  16   5     4022.90     3858.56     49.33 o 
   1  16   5      627.10      548.67      8.61 o 
   2  16   5     7396.23     6853.89     70.17 o 
   3  16   5      625.13      574.29     11.29 o 
   4  16   5     3103.23     3525.77     40.11 o 
   5  16   5       19.02       30.00      5.84 o 
   6  16   5      144.99      170.87      8.37 o 
   7  16   5      105.81      115.00      7.64 o 
   1  17   5     1375.61     1225.12     16.43 o 
   2  17   5      633.91      679.77     12.05 o 
   3  17   5      235.71      327.59      8.55 o 
   4  17   5     1626.38     1802.58     25.41 o 
   5  17   5       64.32       60.28      6.36 o 
   6  17   5      251.33      266.85      9.62 o 
   7  17   5        0.28       -5.96     14.94 o 
   0  18   5     2520.12     2586.30     37.16 o 
   1  18   5     1980.49     1828.84     23.04 o 
   2  18   5      893.34      895.04     14.06 o 
   3  18   5      453.24      380.42      9.22 o 
   4  18   5      326.57      479.62     12.66 o 
   5  18   5       30.36       29.85      6.15 o 
   6  18   5      256.81      337.18     10.86 o 
   1  19   5      133.15      145.61      5.17 o 
   2  19   5      166.76      145.19      6.21 o 
   3  19   5       30.25       25.17      4.72 o 
   4  19   5      333.93      412.19     11.69 o 
   5  19   5       19.92       15.43      6.97 o 
   6  19   5      243.79      213.93     11.50 o 
   0  20   5       49.40       86.36      6.73 o 
   1  20   5       39.70       71.24      4.56 o 
   2  20   5     2322.72     2251.62     29.97 o 
   3  20   5       81.69      104.44      5.87 o 
   4  20   5      604.82      892.60     18.29 o 
   5  20   5      323.04      379.57     11.93 o 
   6  20   5      267.73      224.25     14.97 o 
   1  21   5       20.93       21.82      4.32 o 
   2  21   5       31.40       30.13      4.78 o 
   3  21   5       38.20       26.41      5.29 o 
   4  21   5      283.50      220.02      9.80 o 
   5  21   5        1.50        9.56      6.73 o 
   0  22   5      304.13      232.22      9.62 o 
   1  22   5       30.65       32.99      4.56 o 
   2  22   5       16.45       11.53      4.56 o 
   3  22   5      315.70      370.13     10.13 o 
   4  22   5        1.19        4.50      6.24 o 
   5  22   5       58.38       56.08      8.49 o 
   1  23   5       62.66       53.89      5.29 o 
   2  23   5        0.07        7.70      5.23 o 
   3  23   5        3.28       12.35      5.87 o 
   4  23   5        6.07       16.25      6.15 o 
   0  24   5        4.55        9.01      8.34 o 
   1  24   5       39.51       18.68      6.30 o 
   2  24   5      134.84      161.98      8.70 o 
   3  24   5        1.34        8.16      5.66 o 
   4  24   5       25.57       23.46      8.95 o 
   1  25   5        4.85       29.00      6.66 o 
   2  25   5        4.43       10.01      5.20 o 
   3  25   5        2.26       -5.81      7.00 o 
   0  26   5      273.03      340.55     20.33 o 
   1  26   5        2.00        4.78      5.84 o 
   2  26   5      205.50      229.69      9.95 o 
   3  26   5       52.23       55.66      9.59 o 
   1  27   5      160.60      179.21      9.80 o 
   2  27   5       60.41       31.89     11.81 o 
   0   0   6    24115.20    23879.13    533.79 o 
   1   0   6     3483.09     3623.82     70.69 o 
   2   0   6     6757.61     6254.97    119.23 o 
   4   0   6     8590.95     7667.58     92.33 o 
   5   0   6      540.27      517.63     10.35 o 
   6   0   6     1749.89     1663.42     33.41 o 
   7   0   6      157.99      143.97      9.22 o 
   8   0   6      130.40      149.02      9.71 o 
   1   1   6     1333.12     1392.10     20.60 o 
   2   1   6      658.09      657.52     10.86 o 
   3   1   6      819.15      800.21     15.37 o 
   4   1   6     7233.42     7001.72     56.94 o 
   5   1   6      571.06      519.27      8.55 o 
   6   1   6      347.90      464.62      9.16 o 
   7   1   6      930.29      887.64     15.92 o 
   8   1   6      158.72      206.63      8.37 o 
   0   2   6    24668.86    22728.47    361.37 o 
   1   2   6      246.34      224.64      5.23 o 
   2   2   6     4321.84     4330.09     65.27 o 
   3   2   6     5929.01     6950.60    104.26 o 
   4   2   6      706.05      430.05      6.33 o 
   5   2   6     1087.09     1120.20     15.22 o 
   6   2   6      532.86      511.09      9.89 o 
   7   2   6       77.50       76.75      5.11 o 
   8   2   6      110.93      141.41      6.51 o 
   1   3   6     5845.44     5652.32     76.84 o 
   2   3   6      992.36      932.92     15.67 o 
   3   3   6      202.97      245.40      7.49 o 
   4   3   6      961.97      884.75     10.01 o 
   5   3   6      389.72      370.68      7.97 o 
   6   3   6      140.30      145.31      5.60 o 
   7   3   6      490.80      535.95     10.92 o 
   8   3   6      877.50      929.88     17.86 o 
   0   4   6     1199.32      934.02     20.69 o 
   1   4   6     2486.58     2500.70     38.22 o 
   2   4   6     5356.52     5300.63    103.74 o 
   3   4   6      348.36      319.10     12.26 o 
   4   4   6     3119.59     2825.52     25.50 o 
   5   4   6       15.46       24.56      3.77 o 
   6   4   6      406.60      444.84      9.01 o 
   7   4   6      113.44      116.89      6.12 o 
   8   4   6      104.99      103.19      6.51 o 
   1   5   6     2920.10     3303.23     50.39 o 
   2   5   6     3267.93     3718.58     74.34 o 
   3   5   6      167.75      192.57      7.55 o 
   4   5   6     1452.28     1266.57     13.09 o 
   5   5   6     1333.91     1312.76     17.80 o 
   6   5   6       48.62       48.32      4.53 o 
   7   5   6      572.06      655.64     12.20 o 
   8   5   6       35.91       59.16      6.21 o 
   0   6   6      619.05      455.07     11.75 o 
   1   6   6     2465.51     2575.25     39.71 o 
   2   6   6      688.16      765.58     16.77 o 
   3   6   6     8020.24     8686.99     90.62 o 
   4   6   6      771.09      768.14      9.43 o 
   5   6   6      877.89      976.96     13.97 o 
   6   6   6      677.26      695.99     12.81 o 
   7   6   6       83.08       63.24      4.72 o 
   8   6   6       51.11       57.51      5.63 o 
   1   7   6     4200.22     4686.41     69.23 o 
   2   7   6     8270.26     8987.28    149.60 o 
   3   7   6     3060.31     3142.37     29.55 o 
   4   7   6      223.93      217.09      4.84 o 
   5   7   6      575.49      532.18      9.71 o 
   6   7   6       80.96       82.89      5.02 o 
   7   7   6       17.58       17.28      4.32 o 
   8   7   6       24.13       16.46      5.36 o 
   0   8   6      394.43      415.17     11.99 o 
   1   8   6      196.33      220.90      6.06 o 
   2   8   6      141.41      105.32      5.20 o 
   3   8   6     1264.93     1123.63     12.29 o 
   4   8   6     4148.25     4335.69     40.44 o 
   5   8   6      364.47      362.49      7.79 o 
   6   8   6        0.78       18.96      4.44 o 
   7   8   6       51.47       66.43      5.48 o 
   8   8   6        0.05       -0.12      5.39 o 
   1   9   6     2540.85     2905.40     42.57 o 
   2   9   6     1143.81     1365.01     17.74 o 
   3   9   6        6.35       16.55      2.16 o 
   4   9   6     2522.44     2433.32     26.57 o 
   5   9   6      781.98      778.30     12.32 o 
   6   9   6      614.78      603.72     11.17 o 
   7   9   6      560.07      593.01     13.36 o 
   8   9   6      190.31      186.79      9.52 o 
   0  10   6      286.13      234.99      7.12 o 
   1  10   6      426.73      445.84     12.63 o 
   2  10   6      139.12      143.97      3.59 o 
   3  10   6     2262.77     2182.97     20.60 o 
   4  10   6       93.64       73.37      4.35 o 
   5  10   6      420.41      456.13      8.95 o 
   6  10   6      914.60      858.49     15.03 o 
   7  10   6       90.75       77.69      6.48 o 
   8  10   6        0.23        6.94      6.18 o 
   1  11   6       21.47       21.15      2.28 o 
   2  11   6     1119.36     1009.21     10.96 o 
   3  11   6     3218.49     3213.36     30.22 o 
   4  11   6      483.85      422.02      7.91 o 
   5  11   6        2.50       12.02      4.47 o 
   6  11   6      928.00      894.28     15.52 o 
   7  11   6       21.18       26.32      7.70 o 
   8  11   6      250.00      210.03     10.22 o 
   0  12   6     1212.86     1188.06     17.65 o 
   1  12   6      138.38      215.33      3.93 o 
   2  12   6     1858.11     1875.19     19.17 o 
   3  12   6     2256.36     2178.62     25.04 o 
   4  12   6      449.19      417.30      9.01 o 
   5  12   6      380.89      419.86      8.89 o 
   6  12   6      158.90      194.30      7.70 o 
   7  12   6       28.33       45.07      7.27 o 
   1  13   6       24.12       29.34      2.16 o 
   2  13   6      788.93      699.21      8.95 o 
   3  13   6      231.59      268.31      6.36 o 
   4  13   6       68.87       77.84      4.81 o 
   5  13   6     1060.24      972.42     15.61 o 
   6  13   6      268.38      250.87      8.76 o 
   7  13   6       75.40       94.03      7.73 o 
   0  14   6      518.07      451.08     10.38 o 
   1  14   6        7.97       48.96      2.62 o 
   2  14   6     3889.71     3736.78     35.06 o 
   3  14   6      602.54      613.88     10.62 o 
   4  14   6      233.67      237.12      6.85 o 
   5  14   6       73.31       93.76      5.87 o 
   6  14   6       87.13       84.42      6.79 o 
   7  14   6      143.50      173.58      8.00 o 
   1  15   6       28.21       37.64      3.23 o 
   2  15   6       19.97       43.52      3.68 o 
   3  15   6        0.56        9.52      3.80 o 
   4  15   6      205.27      172.03      6.09 o 
   5  15   6       56.40       64.64      5.81 o 
   6  15   6        3.04        6.42      5.99 o 
   7  15   6        3.61       12.02      5.96 o 
   0  16   6      973.36      945.46     19.41 o 
   1  16   6      374.66      360.03      7.00 o 
   2  16   6        2.33       32.71      4.05 o 
   3  16   6     1051.47     1075.86     16.25 o 
   4  16   6      150.68      173.21      6.30 o 
   5  16   6       96.00       76.59      6.33 o 
   6  16   6        0.30       10.74      5.87 o 
   7  16   6       57.37       83.65      9.43 o 
   1  17   6       28.83       49.79      3.83 o 
   2  17   6       27.89       27.84      3.99 o 
   3  17   6     3471.35     3164.64     39.29 o 
   4  17   6      153.76      219.41      7.30 o 
   5  17   6       31.93       16.40      6.27 o 
   6  17   6       46.01       56.27      7.09 o 
   0  18   6       35.94       53.71      6.24 o 
   1  18   6       10.12       28.09      3.99 o 
   2  18   6      444.85      443.11      9.71 o 
   3  18   6        8.87       28.18      4.99 o 
   4  18   6        9.18       18.47      4.81 o 
   5  18   6       28.52       22.34      6.42 o 
   6  18   6       26.01       38.71      6.24 o 
   1  19   6       13.08       26.69      4.17 o 
   2  19   6     1771.72     1650.76     23.13 o 
   3  19   6       73.86       64.67      5.42 o 
   4  19   6      295.41      221.32      8.76 o 
   5  19   6       57.06       86.82      7.67 o 
   6  19   6       83.40      101.18      8.49 o 
   0  20   6     1800.88     1864.39     33.38 o 
   1  20   6      307.33      308.17      7.76 o 
   2  20   6        1.70       24.95      4.75 o 
   3  20   6       94.69      139.83      6.27 o 
   4  20   6       59.45      114.51      7.73 o 
   5  20   6       25.78       40.69      7.73 o 
   6  20   6      278.40      298.50     23.83 o 
   1  21   6      114.65      115.73      6.12 o 
   2  21   6       11.63       27.08      4.56 o 
   3  21   6      676.60      709.13     13.75 o 
   4  21   6      207.60      149.87      8.92 o 
   5  21   6       66.52       52.98      6.97 o 
   0  22   6      592.44      607.74     15.70 o 
   1  22   6       78.07      110.92      6.21 o 
   2  22   6      302.98      311.64      8.28 o 
   3  22   6       61.12       72.09      6.27 o 
   4  22   6      563.67      701.01     17.74 o 
   5  22   6       46.12       82.50     10.35 o 
   1  23   6        3.51       -3.07      5.11 o 
   2  23   6      122.39      138.16      7.52 o 
   3  23   6       34.42       12.81      6.36 o 
   4  23   6       10.99       -8.35      5.57 o 
   0  24   6      129.38      133.29     10.86 o 
   1  24   6      271.71      298.22     10.83 o 
   2  24   6      217.06      219.13      8.98 o 
   3  24   6       97.26       60.68      7.33 o 
   4  24   6      307.03      316.85     15.15 o 
   1  25   6        1.94        5.54      5.42 o 
   2  25   6      332.00      359.21     10.16 o 
   3  25   6        6.87       -4.08      8.31 o 
   0  26   6      532.24      411.76     20.21 o 
   1  26   6      134.81      121.21      7.30 o 
   2  26   6       37.91       38.31      7.82 o 
   3  26   6       89.57       27.27      9.80 o 
   1  27   6       12.31       19.35      6.69 o 
   1   1   7     2396.50     2387.92     32.07 o 
   2   1   7        7.47       34.08      2.13 o 
   3   1   7      323.01      405.43      9.68 o 
   4   1   7      898.36     1070.65     11.35 o 
   5   1   7      263.55      268.61      6.27 o 
   6   1   7      517.55      494.75      9.65 o 
   7   1   7      131.76      143.15      6.51 o 
   8   1   7       60.95       52.10      5.14 o 
   0   2   7     4825.21     5096.65     99.36 o 
   1   2   7     1392.11     1460.84     22.46 o 
   2   2   7      638.60      854.87     15.09 o 
   3   2   7      537.53      690.24     13.54 o 
   4   2   7      280.16      273.06      4.75 o 
   5   2   7      536.65      511.76      9.01 o 
   6   2   7      215.55      256.72      7.03 o 
   7   2   7       22.23       30.55      4.78 o 
   8   2   7      132.20      123.82      6.57 o 
   1   3   7    16508.71    17036.68    223.12 o 
   2   3   7     1327.96     1490.69     24.34 o 
   3   3   7     1814.34     1622.67     28.09 o 
   4   3   7        0.78        6.30      2.16 o 
   5   3   7      295.69      326.01      7.06 o 
   6   3   7       44.19       28.42      4.29 o 
   7   3   7       57.49       70.08      4.99 o 
   8   3   7      155.36      164.88      6.82 o 
   0   4   7       18.67       24.10      2.37 o 
   1   4   7     4475.77     4577.65     62.75 o 
   2   4   7     1860.44     2074.70     31.98 o 
   3   4   7       48.42       63.05      4.26 o 
   4   4   7     1142.50     1148.59     12.32 o 
   5   4   7      219.70      186.18      5.48 o 
   6   4   7      504.91      559.66     10.38 o 
   7   4   7       19.48       36.06      4.44 o 
   8   4   7       83.43       82.32      5.57 o 
   1   5   7      739.30      850.43     13.60 o 
   2   5   7     7141.30     8266.65    139.92 o 
   3   5   7     2917.99     2873.39     37.22 o 
   4   5   7     1103.21     1097.86     12.23 o 
   5   5   7     1623.51     1684.05     22.21 o 
   6   5   7      737.79      816.34     14.03 o 
   7   5   7        9.84       27.75      4.35 o 
   8   5   7        3.17        3.83      5.26 o 
   0   6   7       51.52       26.47      3.74 o 
   1   6   7       22.95       20.05      1.58 o 
   2   6   7      367.26      408.75     10.10 o 
   3   6   7       77.59      111.83      3.20 o 
   4   6   7     1076.82      976.96     11.78 o 
   5   6   7      169.40      171.81      5.51 o 
   6   6   7      122.44      119.96      5.75 o 
   7   6   7      128.60      172.00      6.18 o 
   8   6   7       54.81       78.24      6.82 o 
   1   7   7     8878.86     9052.19    131.86 o 
   2   7   7     1493.24     1457.49     26.87 o 
   3   7   7       40.73       54.84      2.65 o 
   4   7   7        2.19        7.36      2.71 o 
   5   7   7      950.87      851.76     12.81 o 
   6   7   7      364.67      406.28      8.98 o 
   7   7   7      725.11      757.95     13.30 o 
   8   7   7       11.52       10.68      6.27 o 
   0   8   7      173.79      311.16     11.26 o 
   1   8   7      131.18      101.67      3.53 o 
   2   8   7     1093.04      928.24     14.73 o 
   3   8   7       15.50       23.80      2.37 o 
   4   8   7     1374.31     1311.21     15.88 o 
   5   8   7      937.21      858.67     13.91 o 
   6   8   7       20.50       34.27      4.66 o 
   7   8   7        8.28       20.18      4.78 o 
   8   8   7       60.74       57.67      7.09 o 
   1   9   7        9.77       17.68      2.77 o 
   2   9   7      882.21      824.92     10.32 o 
   3   9   7      754.57      737.43      8.25 o 
   4   9   7       31.56       56.02      4.17 o 
   5   9   7       53.21      105.14      5.26 o 
   6   9   7      489.36      403.76      8.70 o 
   7   9   7     1089.54     1095.67     18.99 o 
   8   9   7       83.23       54.65      6.21 o 
   0  10   7     3474.17     3913.58     63.75 o 
   1  10   7        8.46       19.17      2.40 o 
   2  10   7      461.96      398.62      5.99 o 
   3  10   7      349.94      338.61      5.45 o 
   4  10   7      211.02      246.80      6.18 o 
   5  10   7     1100.26     1120.99     16.01 o 
   6  10   7       10.00       17.83      4.87 o 
   7  10   7       45.55       37.80      7.00 o 
   8  10   7       11.28       22.25      5.99 o 
   1  11   7      573.62      735.58      9.19 o 
   2  11   7       23.88       25.90      2.43 o 
   3  11   7     1077.96     1100.23     13.24 o 
   4  11   7       75.81       66.77      4.56 o 
   5  11   7      271.17      227.84      6.73 o 
   6  11   7       93.06       89.28      5.99 o 
   7  11   7        9.90       22.94      6.97 o 
   8  11   7        0.08        5.63      7.03 o 
   0  12   7        7.80       15.34      2.74 o 
   1  12   7      629.94      666.13      7.76 o 
   2  12   7      704.69      710.14      8.73 o 
   3  12   7     1095.54     1160.33     14.85 o 
   4  12   7       83.79      111.65      5.05 o 
   5  12   7      648.17      657.07     11.81 o 
   6  12   7      114.18      123.22      6.42 o 
   7  12   7        0.21        4.26      6.57 o 
   1  13   7     1017.28      834.72     10.68 o 
   2  13   7      359.26      410.00      7.03 o 
   3  13   7       15.60       51.34      4.11 o 
   4  13   7     1313.60     1207.93     16.95 o 
   5  13   7      418.27      390.95      9.04 o 
   6  13   7      141.29      121.51      7.52 o 
   7  13   7      128.42      143.85      7.82 o 
   0  14   7      570.20      446.64     10.16 o 
   1  14   7       34.96       39.93      2.80 o 
   2  14   7      351.51      352.30      6.79 o 
   3  14   7       51.45       57.85      4.38 o 
   4  14   7       92.01      111.13      5.87 o 
   5  14   7        0.86       15.85      4.81 o 
   6  14   7      431.72      472.53     13.09 o 
   7  14   7       60.82       78.57      6.57 o 
   1  15   7     2069.61     1902.27     24.62 o 
   2  15   7      320.87      345.03      6.91 o 
   3  15   7        1.81       39.32      4.41 o 
   4  15   7     2743.66     2642.29     32.84 o 
   5  15   7       75.37       69.08      5.78 o 
   6  15   7       20.44       29.76      6.85 o 
   7  15   7        0.94       12.02      6.94 o 
   0  16   7     1214.58      962.17     19.75 o 
   1  16   7      885.36      853.13     13.36 o 
   2  16   7      735.52      746.38     11.17 o 
   3  16   7       11.01       26.05      4.63 o 
   4  16   7       54.50       63.72      5.11 o 
   5  16   7      151.05      161.19      7.21 o 
   6  16   7      234.30      280.63     10.32 o 
   7  16   7       58.37       48.23      9.25 o 
   1  17   7     1447.56     1379.01     19.90 o 
   2  17   7      928.64     1128.32     19.48 o 
   3  17   7     1560.35     1249.01     18.62 o 
   4  17   7      977.88      912.29     16.13 o 
   5  17   7       34.79       57.21      6.85 o 
   6  17   7       70.06       74.46      7.52 o 
   0  18   7     3442.48     3139.11     51.46 o 
   1  18   7      954.10      816.77     13.33 o 
   2  18   7      805.18      755.05     13.18 o 
   3  18   7     2184.16     2164.01     28.15 o 
   4  18   7       46.78       56.39      5.39 o 
   5  18   7        7.22       22.37      7.67 o 
   6  18   7        9.72       21.58      6.15 o 
   1  19   7      804.34      818.08     14.06 o 
   2  19   7        2.01       27.87      4.53 o 
   3  19   7       47.11       82.92      6.03 o 
   4  19   7      236.15      325.82      9.25 o 
   5  19   7      200.63      258.12     10.62 o 
   6  19   7      136.46       98.41      7.39 o 
   0  20   7       63.32       77.87      7.73 o 
   1  20   7      545.16      547.00     11.62 o 
   2  20   7      255.62      199.02      7.67 o 
   3  20   7      115.06      105.29      5.90 o 
   4  20   7      411.24      375.91     11.96 o 
   5  20   7       99.63       75.86      8.00 o 
   6  20   7       25.71       26.66     13.48 o 
   1  21   7       94.46       64.18      5.39 o 
   2  21   7      295.66      324.15      9.28 o 
   3  21   7        0.30       14.21      4.60 o 
   4  21   7       13.97       19.69      7.61 o 
   5  21   7       31.84       44.28      7.49 o 
   0  22   7      518.74      697.02     17.25 o 
   1  22   7      301.34      319.71      9.01 o 
   2  22   7       61.63       72.76      6.03 o 
   3  22   7       95.21       95.01      7.03 o 
   4  22   7        1.70       -4.14      6.54 o 
   5  22   7       16.05        2.07      9.59 o 
   1  23   7       16.99       17.86      5.17 o 
   2  23   7       68.75      111.93      6.82 o 
   3  23   7        3.35        7.43      5.63 o 
   4  23   7        0.07        9.59      7.91 o 
   0  24   7      151.70      235.44     13.66 o 
   1  24   7       93.24       74.31      7.52 o 
   2  24   7       15.05       17.95      5.60 o 
   3  24   7       68.04       44.52      7.36 o 
   4  24   7      115.19      110.83     10.19 o 
   1  25   7        2.06       16.77      5.75 o 
   2  25   7       16.13       42.33      5.75 o 
   3  25   7       10.68      -10.77      7.18 o 
   0  26   7       34.39       85.18     11.05 o 
   1  26   7       43.56       24.62      6.51 o 
   2  26   7       24.06       37.80      7.33 o 
   1  27   7        7.30        8.73      6.24 o 
   0   0   8     3684.62     3000.89    101.55 o 
   1   0   8     8487.11     8769.09    169.44 o 
   2   0   8      946.03      844.58     23.95 o 
   3   0   8     1469.07     1455.91     36.12 o 
   4   0   8       47.30       45.86      3.65 o 
   5   0   8     1014.21      987.76     19.35 o 
   6   0   8       26.88       35.79      6.48 o 
   7   0   8      855.74      828.30     23.01 o 
   8   0   8       11.44       11.81      6.66 o 
   1   1   8      600.37      829.76     12.81 o 
   2   1   8     2578.30     2987.81     46.29 o 
   3   1   8     2220.53     2603.62     39.32 o 
   4   1   8       23.31       20.21      2.56 o 
   5   1   8      264.90      281.46      6.42 o 
   6   1   8      891.82     1017.25     15.25 o 
   7   1   8      744.72      666.80     14.27 o 
   8   1   8       33.65       58.21      5.23 o 
   0   2   8     6519.51     8112.03    190.07 o 
   1   2   8     1273.72     1254.15     21.85 o 
   2   2   8     1038.06     1130.03     19.35 o 
   3   2   8     2888.70     3117.87     45.04 o 
   4   2   8      162.60      169.17      4.50 o 
   5   2   8      476.49      496.06      8.55 o 
   6   2   8       39.73       44.22      4.63 o 
   7   2   8       13.96       23.52      4.99 o 
   8   2   8       56.03       53.16      5.39 o 
   1   3   8      457.25      540.61      9.77 o 
   2   3   8     7801.81     8520.62    116.43 o 
   3   3   8    12897.77    14210.95    175.62 o 
   4   3   8     1163.04     1204.28     13.33 o 
   5   3   8      454.56      470.07      8.46 o 
   6   3   8      285.36      341.68      8.03 o 
   7   3   8      235.90      184.35      7.94 o 
   8   3   8      135.54       94.49      5.78 o 
   0   4   8     7794.50     8153.41    194.55 o 
   1   4   8     1645.08     1495.93     22.94 o 
   2   4   8     1297.26     1473.50     25.17 o 
   3   4   8       38.07       63.08      3.47 o 
   4   4   8      198.72      205.68      5.11 o 
   5   4   8        7.98        7.09      3.47 o 
   6   4   8      546.75      542.28     10.47 o 
   7   4   8        2.80       15.15      4.17 o 
   8   4   8      156.17      102.58      5.66 o 
   1   5   8     4664.87     4872.25     67.65 o 
   2   5   8     2377.47     2522.85     41.84 o 
   3   5   8     1973.35     2002.42     19.54 o 
   4   5   8      644.92      587.53      8.19 o 
   5   5   8      924.91      822.22     12.57 o 
   6   5   8      275.49      306.32      7.79 o 
   7   5   8       78.23      105.87      5.54 o 
   8   5   8       34.68       16.65      5.42 o 
   1   6   8      150.61      214.36      4.84 o 
   2   6   8      664.14      750.12     15.40 o 
   3   6   8        0.18       15.31      2.19 o 
   4   6   8       54.75       56.21      3.41 o 
   5   6   8       24.41       39.16      4.44 o 
   6   6   8       98.93       91.11      5.02 o 
   7   6   8       44.91       45.28      4.87 o 
   8   6   8       30.36        8.95      6.79 o 
   1   7   8     1067.80     1090.62     19.60 o 
   2   7   8       16.04       15.40      2.77 o 
   3   7   8      949.52     1005.29     10.47 o 
   4   7   8       84.73      132.13      4.66 o 
   5   7   8      991.29      980.52     13.91 o 
   6   7   8      164.01      183.35      6.60 o 
   7   7   8        4.31       -2.25      4.63 o 
   8   7   8       29.58       56.91      8.43 o 
   0   8   8     4647.41     4473.12    109.22 o 
   1   8   8     4188.15     4283.32     60.56 o 
   2   8   8     4312.92     4185.42     40.41 o 
   3   8   8     1957.79     1934.74     17.98 o 
   4   8   8       17.92       21.91      3.59 o 
   5   8   8     1684.47     1612.93     22.88 o 
   6   8   8      508.22      456.34      9.52 o 
   7   8   8      233.92      287.06      9.52 o 
   8   8   8      196.76      260.85     11.59 o 
   1   9   8      340.27      292.44      7.33 o 
   2   9   8      473.38      423.26      6.21 o 
   3   9   8     1608.26     1551.95     15.19 o 
   4   9   8      117.97      116.37      4.44 o 
   5   9   8     1139.85     1159.51     16.40 o 
   6   9   8       42.02       47.41      5.26 o 
   7   9   8       21.82       32.96      6.12 o 
   8   9   8       98.14       89.98      7.97 o 
   0  10   8     9227.39     8985.58    117.07 o 
   1  10   8     1687.05     1546.96     18.75 o 
   2  10   8      137.74       94.43      3.07 o 
   3  10   8      391.95      375.79      5.66 o 
   4  10   8      904.59      839.23     11.96 o 
   5  10   8     1497.22     1476.33     19.05 o 
   6  10   8        9.12       22.40      4.56 o 
   7  10   8      134.68      178.81     10.71 o 
   8  10   8       37.08       37.16      7.15 o 
   1  11   8      185.73      216.18      4.32 o 
   2  11   8      967.04      883.38     10.04 o 
   3  11   8     1068.42     1075.86     12.60 o 
   4  11   8     1235.95     1224.85     16.98 o 
   5  11   8      895.09      924.43     14.15 o 
   6  11   8       10.01       21.18      5.29 o 
   7  11   8      229.94      264.17     11.02 o 
   0  12   8      349.45      267.06      6.51 o 
   1  12   8     1506.28     1346.36     13.45 o 
   2  12   8     1128.22     1039.80     11.90 o 
   3  12   8     1243.99     1149.68     15.64 o 
   4  12   8      103.49       84.99      4.99 o 
   5  12   8      134.83      113.26      5.63 o 
   6  12   8       12.58       16.40      5.45 o 
   7  12   8      698.60      782.26     18.96 o 
   1  13   8      556.33      619.82      7.82 o 
   2  13   8       16.03       28.27      3.35 o 
   3  13   8      119.48      110.16      5.02 o 
   4  13   8       78.16       47.44      4.81 o 
   5  13   8      114.96      149.84      6.45 o 
   6  13   8       78.26       84.66      6.79 o 
   7  13   8      120.37      125.16      8.46 o 
   0  14   8      101.40      140.96      5.69 o 
   1  14   8     3524.97     3123.74     30.40 o 
   2  14   8     1090.07      969.59     13.15 o 
   3  14   8     3070.96     2905.58     32.07 o 
   4  14   8       88.92       84.29      5.45 o 
   5  14   8      158.27      149.20      6.27 o 
   6  14   8       33.83       49.85      6.88 o 
   7  14   8      118.73      140.44      8.43 o 
   1  15   8        3.26       17.83      3.53 o 
   2  15   8      539.00      472.62      8.70 o 
   3  15   8     2421.30     2324.63     26.63 o 
   4  15   8      779.31      752.71     13.02 o 
   5  15   8      539.86      596.57     12.66 o 
   6  15   8       92.12      114.42      7.39 o 
   7  15   8      242.10      216.33      9.40 o 
   0  16   8      192.71      195.37      7.88 o 
   1  16   8     1088.53     1010.52     15.98 o 
   2  16   8        4.47       16.52      4.02 o 
   3  16   8      209.68      213.50      7.06 o 
   4  16   8        0.17       20.97      4.78 o 
   5  16   8        2.27        1.64      5.51 o 
   6  16   8       83.93       65.67      7.30 o 
   7  16   8       47.57       62.93     14.52 o 
   1  17   8      307.12      320.80      7.88 o 
   2  17   8        0.46        0.06      4.66 o 
   3  17   8      652.54      601.59     11.02 o 
   4  17   8        2.93       31.80      5.54 o 
   5  17   8      215.26      250.99      8.95 o 
   6  17   8        6.80       16.71      6.54 o 
   0  18   8      390.53      442.65     13.39 o 
   1  18   8        1.21        7.24      4.32 o 
   2  18   8      375.16      408.08      9.77 o 
   3  18   8      188.34      229.91      7.49 o 
   4  18   8       20.34       35.91      5.72 o 
   5  18   8      148.81      126.44      9.22 o 
   6  18   8        0.41       19.81      8.67 o 
   1  19   8      373.25      406.62      9.19 o 
   2  19   8       60.91       64.73      5.78 o 
   3  19   8        3.07       12.51      4.56 o 
   4  19   8       44.35       50.82      6.06 o 
   5  19   8        1.87        5.75      7.24 o 
   6  19   8        5.37       12.26      9.71 o 
   0  20   8     2410.88     2280.04     39.80 o 
   1  20   8      204.88      180.06      6.82 o 
   2  20   8      547.56      523.93     12.23 o 
   3  20   8       66.86       57.73      5.48 o 
   4  20   8       18.21       40.35      6.33 o 
   5  20   8       65.26       50.82      7.67 o 
   1  21   8      313.52      325.82      9.04 o 
   2  21   8       17.84       44.12      5.20 o 
   3  21   8       25.62       16.62      5.05 o 
   4  21   8        6.09        2.77      8.03 o 
   5  21   8      393.74      400.23     15.15 o 
   0  22   8     1254.40     1342.31     26.96 o 
   1  22   8      164.38      193.69      7.70 o 
   2  22   8       25.89       25.11      5.33 o 
   3  22   8      128.52       92.36      6.66 o 
   4  22   8       30.39       50.21      7.27 o 
   5  22   8      548.96      572.01     30.00 o 
   1  23   8       44.88       34.39      5.66 o 
   2  23   8       57.49       71.79      6.21 o 
   3  23   8       53.77       48.81      6.09 o 
   4  23   8       10.96       41.36      8.92 o 
   0  24   8      106.18      145.06     13.60 o 
   1  24   8      155.53      218.43      9.74 o 
   2  24   8        6.80       17.62      5.42 o 
   3  24   8      153.53      124.49      9.62 o 
   4  24   8       27.78        2.01     11.72 o 
   1  25   8        0.20        2.53      5.48 o 
   2  25   8       29.31       29.67      5.42 o 
   3  25   8       21.02       21.58      7.64 o 
   0  26   8      106.47      163.20     12.20 o 
   1  26   8      262.50      275.04     11.05 o 
   2  26   8       22.28       57.30      7.46 o 
   1  27   8        8.61       15.46      6.85 o 
   1   1   9     1469.58     1561.87     24.47 o 
   2   1   9       30.15       49.27      3.44 o 
   3   1   9      571.75      641.36     10.16 o 
   4   1   9     1542.42     1568.57     15.82 o 
   5   1   9      742.22      724.99     10.41 o 
   6   1   9      718.19      707.67     13.05 o 
   7   1   9      576.01      542.25     11.96 o 
   8   1   9      261.33      192.75      7.15 o 
   0   2   9     4022.17     3970.58     98.84 o 
   1   2   9      113.65      100.03      3.77 o 
   2   2   9       88.40       66.31      3.35 o 
   3   2   9        3.72       22.12      2.53 o 
   4   2   9      714.67      735.73      9.13 o 
   5   2   9     1206.93     1109.97     15.03 o 
   6   2   9      257.30      254.98      7.03 o 
   7   2   9      784.79      773.98     15.49 o 
   8   2   9       66.76       89.53      5.84 o 
   1   3   9      122.09      186.97      4.93 o 
   2   3   9       45.40       10.96      1.98 o 
   3   3   9     2428.90     2562.50     26.54 o 
   4   3   9      575.94      540.64      7.76 o 
   5   3   9      736.23      697.84     10.83 o 
   6   3   9      470.08      459.23      9.71 o 
   7   3   9       73.19       92.11      5.51 o 
   8   3   9      519.94      453.88     10.53 o 
   0   4   9      896.90      735.43     20.91 o 
   1   4   9      395.90      455.95      8.49 o 
   2   4   9     2925.69     2862.68     42.82 o 
   3   4   9      120.16      104.07      3.29 o 
   4   4   9     6736.23     6194.17     52.92 o 
   5   4   9      928.58      818.93     11.99 o 
   6   4   9     3767.54     3774.66     43.15 o 
   7   4   9      346.19      271.35      7.58 o 
   8   4   9        6.87       30.83      5.54 o 
   1   5   9     3382.79     3184.91     46.04 o 
   2   5   9     1430.21     1356.65     25.08 o 
   3   5   9     2238.62     2221.49     21.24 o 
   4   5   9     3588.59     3458.42     34.11 o 
   5   5   9      115.63      108.09      5.17 o 
   6   5   9     1895.83     1990.80     25.62 o 
   7   5   9      909.54      995.46     17.80 o 
   8   5   9     1115.41     1094.66     24.50 o 
   0   6   9    11784.43    11387.07    259.52 o 
   1   6   9        6.22       38.22      2.71 o 
   2   6   9     1137.19     1253.12     21.21 o 
   3   6   9     7249.73     7263.82     60.07 o 
   4   6   9     1248.42     1085.63     13.36 o 
   5   6   9     1595.52     1574.17     20.05 o 
   6   6   9        7.49       17.28      4.29 o 
   7   6   9      407.84      384.83     10.10 o 
   8   6   9      231.55      228.66     10.74 o 
   1   7   9      799.50      886.18     18.29 o 
   2   7   9     5679.06     6199.38     60.31 o 
   3   7   9      624.58      500.68      6.45 o 
   4   7   9     1074.71      943.39     12.75 o 
   5   7   9     2532.38     2314.43     27.66 o 
   6   7   9     1163.72     1217.03     19.45 o 
   7   7   9      693.18      710.99     15.12 o 
   8   7   9      260.48      298.16     11.53 o 
   0   8   9     3915.99     3764.80     94.70 o 
   1   8   9      457.45      411.79      8.67 o 
   2   8   9       63.59       82.56      3.13 o 
   3   8   9      104.26       99.75      3.13 o 
   4   8   9     1848.27     1691.87     19.51 o 
   5   8   9     1875.30     1782.41     23.19 o 
   6   8   9      521.43      556.07     11.44 o 
   7   8   9      285.99      254.89      8.70 o 
   8   8   9        9.81       12.66      6.45 o 
   1   9   9     2203.47     2165.77     24.31 o 
   2   9   9     4763.97     4790.51     40.63 o 
   3   9   9      118.88      101.79      3.35 o 
   4   9   9       56.77       58.18      4.11 o 
   5   9   9      474.42      411.98      8.79 o 
   6   9   9     1322.01     1323.60     20.85 o 
   7   9   9       59.52       66.31      6.57 o 
   8   9   9        2.39       16.16      6.51 o 
   0  10   9      867.98      722.37     11.84 o 
   1  10   9      841.50      870.97     10.26 o 
   2  10   9        1.91       26.08      2.65 o 
   3  10   9      115.23      135.27      4.26 o 
   4  10   9       11.73       18.99      4.05 o 
   5  10   9       41.86       57.88      4.90 o 
   6  10   9      297.48      318.55      8.92 o 
   7  10   9      349.99      293.63     11.05 o 
   1  11   9       43.80       77.02      2.80 o 
   2  11   9      138.92      137.43      4.02 o 
   3  11   9        2.96       14.15      3.53 o 
   4  11   9      167.85      168.47      6.39 o 
   5  11   9      199.73      168.56      6.48 o 
   6  11   9      190.83      209.03      7.64 o 
   7  11   9       38.52       47.81      7.21 o 
   0  12   9      169.79      236.72      6.27 o 
   1  12   9      216.58      212.35      4.38 o 
   2  12   9     1771.07     1533.69     16.28 o 
   3  12   9       10.64       12.51      3.41 o 
   4  12   9      199.75      217.92      6.66 o 
   5  12   9       92.59       70.08      5.14 o 
   6  12   9        2.44        3.23      5.26 o 
   7  12   9       90.28       47.29      7.15 o 
   1  13   9      171.99      124.40      3.71 o 
   2  13   9        0.48        9.98      3.23 o 
   3  13   9       10.97       16.68      3.80 o 
   4  13   9      244.77      216.06      6.76 o 
   5  13   9        7.11        9.10      4.50 o 
   6  13   9       72.37       90.56      6.42 o 
   7  13   9       24.85       20.97      6.33 o 
   0  14   9     8227.20     8043.28    108.27 o 
   1  14   9      457.17      407.44      7.36 o 
   2  14   9     2562.05     2324.99     26.84 o 
   3  14   9      139.37      109.89      5.26 o 
   4  14   9      290.23      285.44      8.13 o 
   5  14   9      758.98      719.66     13.15 o 
   6  14   9        9.43       15.40      5.81 o 
   7  14   9       20.85       26.14      7.21 o 
   1  15   9     2152.71     1831.64     21.36 o 
   2  15   9      100.94       92.21      4.81 o 
   3  15   9       67.12       79.88      4.96 o 
   4  15   9      505.85      491.89     10.29 o 
   5  15   9      149.57      144.09      6.42 o 
   6  15   9       61.48       96.53      7.24 o 
   7  15   9       10.43       18.78     10.16 o 
   0  16   9       15.71       28.48      5.45 o 
   1  16   9      292.73      286.45      7.24 o 
   2  16   9     3099.14     2912.80     35.06 o 
   3  16   9     1893.30     1785.72     22.49 o 
   4  16   9      111.47      164.88      7.00 o 
   5  16   9      212.59      223.15      8.46 o 
   6  16   9      268.95      225.86      9.77 o 
   1  17   9      187.02      149.42      5.99 o 
   2  17   9      110.16      120.78      6.27 o 
   3  17   9     1253.79     1215.05     17.22 o 
   4  17   9      241.94      280.33      8.82 o 
   5  17   9        3.34       10.04      6.24 o 
   6  17   9      207.50      258.42      9.89 o 
   0  18   9     2466.80     2483.23     42.57 o 
   1  18   9      198.04      209.24      6.60 o 
   2  18   9     3162.34     3111.81     41.63 o 
   3  18   9        5.43        9.80      4.87 o 
   4  18   9      745.53      866.74     16.16 o 
   5  18   9      185.38      266.30     11.35 o 
   6  18   9       37.04       24.95      9.43 o 
   1  19   9      311.27      257.75      7.46 o 
   2  19   9       46.20       45.19      5.23 o 
   3  19   9       23.34       31.68      4.99 o 
   4  19   9       52.58       65.06      6.30 o 
   5  19   9      130.03       97.99      8.09 o 
   6  19   9      234.00      237.82     14.79 o 
   0  20   9       22.24       13.02      5.63 o 
   1  20   9       49.77       42.69      5.23 o 
   2  20   9      127.95      119.62      6.69 o 
   3  20   9      849.95      964.05     17.25 o 
   4  20   9      100.71       99.27      8.43 o 
   5  20   9       65.65       64.91      8.43 o 
   1  21   9      124.22      120.93      6.33 o 
   2  21   9      132.77      123.00      6.42 o 
   3  21   9        0.14        9.77      5.20 o 
   4  21   9       66.69       24.25      7.79 o 
   5  21   9      114.42      117.83      8.92 o 
   0  22   9        6.51        4.90      6.03 o 
   1  22   9       74.05       93.54      5.72 o 
   2  22   9      423.59      424.24     10.59 o 
   3  22   9       92.39      108.15      6.91 o 
   4  22   9       16.12       19.20      6.27 o 
   1  23   9      368.36      394.29     10.56 o 
   2  23   9      325.10      363.19      9.59 o 
   3  23   9       22.56       40.93      6.03 o 
   4  23   9        0.20       -3.56      7.46 o 
   0  24   9        2.38        5.63     12.26 o 
   1  24   9       75.83       41.66      5.66 o 
   2  24   9       36.41       56.18      6.03 o 
   3  24   9      120.67       86.15     11.81 o 
   1  25   9        6.31       21.76      5.69 o 
   2  25   9        0.07       19.41      7.73 o 
   3  25   9        0.07        2.50      7.33 o 
   0  26   9       70.16       95.10     12.66 o 
   1  26   9       10.11       18.26      8.52 o 
   2  26   9      174.65      198.47      8.46 o 
   0   0  10     4252.85     4093.21    144.27 o 
   1   0  10      587.37      693.71     17.83 o 
   2   0  10    12286.94    11552.01    220.20 o 
   3   0  10       29.14       65.43      4.35 o 
   4   0  10     5637.48     5226.56     69.23 o 
   5   0  10     1173.36     1100.84     20.54 o 
   6   0  10      978.32      856.60     21.03 o 
   7   0  10      235.63      204.98     10.59 o 
   8   0  10      813.17      647.60     23.01 o 
   1   1  10     3970.96     4654.42     67.28 o 
   2   1  10    15350.89    16737.36    243.84 o 
   3   1  10      357.47      511.30      9.10 o 
   4   1  10     2740.92     2639.10     24.71 o 
   5   1  10      111.34      147.26      4.87 o 
   6   1  10     5357.24     5429.11     62.41 o 
   7   1  10      300.51      305.53      8.95 o 
   8   1  10      631.50      535.83     14.12 o 
   0   2  10     7148.95     6766.61    160.25 o 
   1   2  10       75.14       27.17      2.46 o 
   2   2  10      801.11      543.41     10.99 o 
   3   2  10      349.93      254.53      4.93 o 
   4   2  10     2776.67     2787.91     26.47 o 
   5   2  10     1160.36     1166.69     14.61 o 
   6   2  10     1814.39     1706.36     22.52 o 
   7   2  10       81.54       87.34      5.51 o 
   8   2  10      441.81      401.05     11.05 o 
   1   3  10      539.03      559.32     11.20 o 
   2   3  10      636.98      736.13     13.75 o 
   3   3  10       36.36       48.26      2.74 o 
   4   3  10     5824.00     5601.44     54.35 o 
   5   3  10      243.72      201.06      6.45 o 
   6   3  10     3191.87     3250.03     36.82 o 
   7   3  10      116.48      115.39      5.93 o 
   8   3  10      269.82      308.02      9.83 o 
   0   4  10     2146.30     2010.42     50.18 o 
   1   4  10      202.66      226.56      6.12 o 
   2   4  10     3906.30     3838.32     55.60 o 
   3   4  10       87.99      129.21      3.65 o 
   4   4  10       11.48       23.04      3.38 o 
   5   4  10       48.30       50.21      4.38 o 
   6   4  10     2375.78     2463.94     31.56 o 
   7   4  10      296.82      266.94      8.03 o 
   8   4  10        1.32       18.93      5.60 o 
   1   5  10      326.99      376.49      8.25 o 
   2   5  10      139.21      101.94      4.26 o 
   3   5  10       29.22       39.38      2.50 o 
   4   5  10     1686.51     1677.57     19.26 o 
   5   5  10      342.50      311.89      7.58 o 
   6   5  10       64.02       76.72      5.29 o 
   7   5  10      178.98      184.38      7.12 o 
   8   5  10      120.95      103.19      8.58 o 
   0   6  10       63.94       43.15      4.90 o 
   1   6  10     9806.21    10730.71    126.78 o 
   2   6  10     2820.60     3259.34     35.21 o 
   3   6  10     1722.24     2076.06     19.63 o 
   4   6  10      262.18      261.34      5.78 o 
   5   6  10      680.95      698.94     12.42 o 
   6   6  10       26.16       40.87      4.69 o 
   7   6  10        8.51       14.30      5.33 o 
   8   6  10       27.48       45.86      6.48 o 
   1   7  10     5973.29     6707.57     81.40 o 
   2   7  10        2.03       14.76      2.25 o 
   3   7  10      481.66      661.94      8.92 o 
   4   7  10     1806.62     1831.06     21.48 o 
   5   7  10     1071.81     1060.52     15.40 o 
   6   7  10      104.32      105.23      5.81 o 
   7   7  10      176.92      174.64      7.97 o 
   8   7  10       10.60       35.94      6.57 o 
   0   8  10      941.14     1028.96     18.78 o 
   1   8  10        3.22       15.00      2.34 o 
   2   8  10     1153.59     1048.23     10.71 o 
   3   8  10        9.02       21.88      2.46 o 
   4   8  10      259.67      271.87      6.39 o 
   5   8  10       19.75       42.54      5.05 o 
   6   8  10      660.64      648.48     13.33 o 
   7   8  10      260.70      233.53      8.46 o 
   8   8  10       47.63       60.38      8.79 o 
   1   9  10      318.07      434.74      6.91 o 
   2   9  10     2199.08     2157.89     19.51 o 
   3   9  10       81.40      105.02      3.93 o 
   4   9  10      965.08      935.42     13.30 o 
   5   9  10       93.43       88.46      6.18 o 
   6   9  10      689.31      656.34     13.82 o 
   7   9  10      122.08      111.23      6.76 o 
   0  10  10      378.89      313.23      7.18 o 
   1  10  10       28.74        7.15      1.95 o 
   2  10  10     5757.00     5606.70     44.86 o 
   3  10  10        0.18       13.51      3.16 o 
   4  10  10     3355.09     3144.07     35.51 o 
   5  10  10      431.60      463.62      9.95 o 
   6  10  10      624.86      617.69     13.51 o 
   7  10  10        9.17        9.13      5.87 o 
   1  11  10       13.21       14.30      2.31 o 
   2  11  10      787.54      642.00      8.28 o 
   3  11  10       49.43       73.80      4.14 o 
   4  11  10     1235.04     1137.27     16.52 o 
   5  11  10       30.34       53.44      5.29 o 
   6  11  10      286.01      273.48      8.73 o 
   7  11  10        0.77        8.95      5.54 o 
   0  12  10      420.49      436.20      8.55 o 
   1  12  10      251.64      204.77      4.41 o 
   2  12  10     3319.75     2882.03     27.81 o 
   3  12  10        0.20        4.38      3.71 o 
   4  12  10     3095.33     3017.23     35.15 o 
   5  12  10      372.99      374.45      8.86 o 
   6  12  10      183.32      186.88      8.22 o 
   7  12  10        9.62       29.67      6.76 o 
   1  13  10      129.02      114.57      3.80 o 
   2  13  10      427.82      393.50      7.46 o 
   3  13  10      134.06      137.12      5.26 o 
   4  13  10     2136.51     1987.81     26.29 o 
   5  13  10      165.59      128.39      5.93 o 
   6  13  10      286.52      252.55      8.89 o 
   7  13  10       24.67       27.81      7.67 o 
   0  14  10     4356.29     4123.49     59.37 o 
   1  14  10      124.56       96.07      3.96 o 
   2  14  10       42.00       69.47      4.20 o 
   3  14  10      337.19      322.63      7.46 o 
   4  14  10      368.81      357.41      9.07 o 
   5  14  10       24.24       23.31      4.60 o 
   6  14  10       47.87       61.65      6.66 o 
   7  14  10       43.61       54.75      8.49 o 
   1  15  10       27.82       34.72      3.77 o 
   2  15  10      116.25      107.54      5.29 o 
   3  15  10        4.69        0.70      4.11 o 
   4  15  10      153.42      122.00      5.96 o 
   5  15  10        2.28        7.52      4.69 o 
   6  15  10        1.60        3.65      7.06 o 
   7  15  10        0.03      -10.50     11.02 o 
   0  16  10      767.86      659.81     15.15 o 
   1  16  10     1437.57     1355.67     19.51 o 
   2  16  10      781.48      777.00     12.84 o 
   3  16  10        0.91       11.20      4.17 o 
   4  16  10        1.70       12.99      5.26 o 
   5  16  10       79.31       91.51      5.84 o 
   6  16  10        6.28       27.39      7.73 o 
   1  17  10     1132.79     1094.39     17.04 o 
   2  17  10        4.25       12.81      4.41 o 
   3  17  10        5.36       33.20      4.72 o 
   4  17  10        5.11       23.68      5.23 o 
   5  17  10       33.64       32.99      6.66 o 
   6  17  10        0.88       17.59      7.70 o 
   0  18  10       42.08       56.02      6.60 o 
   1  18  10        2.25       12.84      4.32 o 
   2  18  10      800.07      686.61     13.18 o 
   3  18  10        7.65       12.99      4.53 o 
   4  18  10      139.64      122.85      7.46 o 
   5  18  10      175.22      182.49     10.96 o 
   6  18  10      105.07      134.05     12.08 o 
   1  19  10      199.77      237.15      7.33 o 
   2  19  10      260.18      219.56      7.97 o 
   3  19  10      785.38      715.28     13.97 o 
   4  19  10      412.49      446.27     12.32 o 
   5  19  10       16.47        6.27      7.06 o 
   0  20  10     1280.94     1330.69     26.02 o 
   1  20  10       18.98       28.57      4.75 o 
   2  20  10      422.38      391.43     10.68 o 
   3  20  10       69.84       87.61      6.09 o 
   4  20  10     1163.30     1239.06     22.34 o 
   5  20  10      171.93      156.32      9.31 o 
   1  21  10      521.11      557.62     11.78 o 
   2  21  10      187.51      189.71      7.27 o 
   3  21  10      243.95      262.19      9.04 o 
   4  21  10       48.20       42.60      6.73 o 
   5  21  10       31.30       27.69      8.55 o 
   0  22  10     1893.91     1976.16     40.29 o 
   1  22  10      206.62      220.41      8.13 o 
   2  22  10      580.26      591.09     12.60 o 
   3  22  10        7.44       19.32      5.57 o 
   4  22  10      275.54      337.42     12.84 o 
   1  23  10        0.21       -4.23      4.84 o 
   2  23  10       44.66       53.95      5.99 o 
   3  23  10        0.20       -0.49      6.09 o 
   4  23  10      272.80      193.75     11.53 o 
   0  24  10      714.35      767.14     29.55 o 
   1  24  10       11.89        6.94      5.36 o 
   2  24  10      334.51      320.71      8.89 o 
   3  24  10        0.25      -11.32      7.55 o 
   1  25  10       31.86       18.99      5.63 o 
   2  25  10       10.74        6.97      7.18 o 
   0  26  10      400.29      414.47     21.06 o 
   1  26  10       37.68       29.67      6.82 o 
   1   1  11     1329.89     1489.48     22.64 o 
   2   1  11      416.73      457.93      8.73 o 
   3   1  11      405.45      367.42      6.45 o 
   4   1  11      599.81      595.96      9.37 o 
   5   1  11      558.12      564.65     10.01 o 
   6   1  11      652.04      666.96     12.29 o 
   7   1  11      674.97      648.39     14.27 o 
   8   1  11       25.17       25.14      5.87 o 
   0   2  11    11523.58    11699.02    272.21 o 
   1   2  11     1147.33     1430.59     23.89 o 
   2   2  11      151.33      163.26      4.90 o 
   3   2  11     1423.78     1569.18     17.22 o 
   4   2  11       36.40       47.53      3.86 o 
   5   2  11     1355.43     1482.42     18.44 o 
   6   2  11      251.92      242.26      7.39 o 
   7   2  11        2.14       23.86      5.29 o 
   8   2  11      159.84      131.98      6.88 o 
   1   3  11     2113.57     2414.67     32.32 o 
   2   3  11     5268.59     6020.56     65.18 o 
   3   3  11      103.87       80.09      3.44 o 
   4   3  11     3541.05     3696.73     39.56 o 
   5   3  11     2696.64     2575.32     31.62 o 
   6   3  11      440.13      503.76     10.62 o 
   7   3  11       59.59       73.37      5.90 o 
   8   3  11       11.21       16.37      5.11 o 
   0   4  11      281.24      247.43     10.32 o 
   1   4  11       13.38       22.52      2.46 o 
   2   4  11      725.57      691.48     11.08 o 
   3   4  11       72.15       77.93      3.13 o 
   4   4  11      439.75      394.36      7.76 o 
   5   4  11       13.83       76.93      5.26 o 
   6   4  11       51.63       62.11      5.42 o 
   7   4  11        0.95       12.32      5.29 o 
   8   4  11       12.92       18.02      6.60 o 
   1   5  11     1990.66     2170.89     28.12 o 
   2   5  11     2101.38     2172.14     22.64 o 
   3   5  11       13.11       39.32      2.89 o 
   4   5  11     5447.26     5573.62     59.49 o 
   5   5  11      120.19      127.90      5.99 o 
   6   5  11      266.74      329.14      8.92 o 
   7   5  11       75.41       91.32      6.21 o 
   8   5  11      260.34      221.90      9.68 o 
   0   6  11       10.06       53.56      3.90 o 
   1   6  11     1030.30     1100.05     15.15 o 
   2   6  11     1952.36     1791.23     18.29 o 
   3   6  11     1114.59     1092.56     11.56 o 
   4   6  11     1259.02     1242.71     15.92 o 
   5   6  11      146.37      169.47      6.21 o 
   6   6  11      541.11      538.39     11.56 o 
   7   6  11      439.02      431.91     11.17 o 
   8   6  11      153.30      147.50     10.83 o 
   1   7  11     1577.87     1510.29     22.49 o 
   2   7  11     3173.73     3243.03     27.30 o 
   3   7  11      859.68      968.83     11.29 o 
   4   7  11     1161.42     1080.12     14.45 o 
   5   7  11       30.17        8.82      4.44 o 
   6   7  11      908.74      940.20     16.07 o 
   7   7  11      206.49      237.76      9.01 o 
   8   7  11      243.14      189.34     14.18 o 
   0   8  11       76.99      105.02      4.26 o 
   1   8  11     1545.86     1534.61     17.35 o 
   2   8  11     1156.40     1010.46     10.71 o 
   3   8  11      606.20      615.47      8.52 o 
   4   8  11      460.81      385.90      7.88 o 
   5   8  11       51.08       72.18      5.60 o 
   6   8  11      288.71      273.54      8.67 o 
   7   8  11       36.12       51.49      6.12 o 
   1   9  11      592.77      624.99      8.25 o 
   2   9  11       12.71       50.58      2.50 o 
   3   9  11      189.49      181.64      4.56 o 
   4   9  11     1883.22     1818.44     22.46 o 
   5   9  11      287.15      268.89      8.67 o 
   6   9  11      689.91      732.08     14.09 o 
   7   9  11      285.51      274.79      8.73 o 
   0  10  11     4851.54     4811.39     57.51 o 
   1  10  11      207.12      165.94      4.32 o 
   2  10  11      204.16      196.13      4.05 o 
   3  10  11        6.56       15.06      3.44 o 
   4  10  11       21.10       15.15      4.05 o 
   5  10  11      433.48      376.98      9.10 o 
   6  10  11        2.30        4.69      5.14 o 
   7  10  11        9.79       28.70      6.51 o 
   1  11  11      910.02      855.51     10.13 o 
   2  11  11        1.82        8.13      2.50 o 
   3  11  11      173.30      202.06      5.60 o 
   4  11  11       70.93       66.31      5.02 o 
   5  11  11      199.05      184.47      6.91 o 
   6  11  11        2.20        6.69      5.11 o 
   7  11  11       63.64       74.16      6.85 o 
   0  12  11      111.41       72.24      4.11 o 
   1  12  11      196.62      183.80      4.56 o 
   2  12  11        8.17       14.70      3.26 o 
   3  12  11       11.80       20.75      3.74 o 
   4  12  11      286.05      316.24      7.97 o 
   5  12  11       29.76       63.66      5.39 o 
   6  12  11        4.48        9.98      6.24 o 
   7  12  11        5.45       29.24      8.00 o 
   1  13  11        0.62       19.78      3.29 o 
   2  13  11      167.99      123.18      4.69 o 
   3  13  11      290.58      331.79      8.09 o 
   4  13  11       71.82       65.00      5.29 o 
   5  13  11       60.21       72.30      5.42 o 
   6  13  11       24.74       27.75      6.69 o 
   7  13  11      175.28      199.20     10.83 o 
   0  14  11     1164.95      907.36     17.50 o 
   1  14  11      115.22      153.55      4.81 o 
   2  14  11      342.85      378.17      7.64 o 
   3  14  11      189.89      178.48      6.42 o 
   4  14  11      516.35      513.01     10.86 o 
   5  14  11        1.13       12.23      4.75 o 
   6  14  11      217.57      214.63      8.95 o 
   7  14  11       17.94       12.57      8.98 o 
   1  15  11      370.38      338.94      6.97 o 
   2  15  11      896.87      841.39     13.33 o 
   3  15  11      621.67      592.55     10.71 o 
   4  15  11       62.42       52.25      5.39 o 
   5  15  11        5.31        0.00      4.78 o 
   6  15  11      163.04      117.74      8.61 o 
   0  16  11     6413.85     5886.58     84.17 o 
   1  16  11      189.87      161.41      5.99 o 
   2  16  11     1364.25     1401.56     19.57 o 
   3  16  11     1079.50     1047.41     15.88 o 
   4  16  11      610.00      608.68     14.06 o 
   5  16  11       84.35      128.05      7.43 o 
   6  16  11      166.87      157.69      9.37 o 
   1  17  11      788.08      717.56     12.72 o 
   2  17  11      182.88      193.97      6.97 o 
   3  17  11      212.43      238.15      7.43 o 
   4  17  11      385.31      334.98     10.29 o 
   5  17  11        7.37       26.51      8.13 o 
   6  17  11      228.84      234.14     13.85 o 
   0  18  11      136.27      112.47      7.46 o 
   1  18  11      143.33      180.24      6.69 o 
   2  18  11     1294.99     1371.25     21.15 o 
   3  18  11       41.34       54.08      4.81 o 
   4  18  11      145.82      168.25      8.19 o 
   5  18  11      241.23      267.52     11.99 o 
   6  18  11       57.80       72.91      8.67 o 
   1  19  11       16.22       12.26      4.23 o 
   2  19  11       69.30       75.01      5.75 o 
   3  19  11      181.98      176.13      6.85 o 
   4  19  11       45.03       60.89      7.12 o 
   5  19  11        2.99       10.59      5.93 o 
   0  20  11     3597.90     3507.66     64.48 o 
   1  20  11     1699.40     1684.54     23.46 o 
   2  20  11      621.83      654.75     13.02 o 
   3  20  11       46.64       51.67      5.78 o 
   4  20  11      266.34      260.46      9.77 o 
   5  20  11        0.59       50.94     11.05 o 
   1  21  11      170.44      177.50      6.94 o 
   2  21  11       44.29       46.19      5.36 o 
   3  21  11      120.19      132.10      8.19 o 
   4  21  11        2.28       -4.66      6.42 o 
   5  21  11        5.65      -10.64      7.09 o 
   0  22  11      265.11      343.20     13.02 o 
   1  22  11        6.80       14.09      4.99 o 
   2  22  11      117.71      148.11      6.63 o 
   3  22  11      164.56      169.68      8.06 o 
   4  22  11       29.36       25.71      8.09 o 
   1  23  11        0.02       17.98      6.73 o 
   2  23  11      130.48      123.88      6.69 o 
   3  23  11        0.27        4.02      5.66 o 
   4  23  11        6.47       23.52     12.45 o 
   0  24  11      126.20      137.49     11.44 o 
   1  24  11        2.38       14.88      5.69 o 
   2  24  11       52.63       35.91      6.18 o 
   3  24  11        0.02       -5.11      7.00 o 
   1  25  11       88.45      104.65      8.52 o 
   2  25  11      112.09       79.15      7.97 o 
   0  26  11       13.22       17.44      9.62 o 
   1  26  11       13.04       17.50      7.24 o 
   0   0  12     5094.91     5072.76    129.18 o 
   1   0  12      118.87      133.20      6.09 o 
   2   0  12     3873.10     3838.81     58.58 o 
   3   0  12       23.93       60.04      5.84 o 
   4   0  12     1062.18     1173.36     24.16 o 
   5   0  12       26.79       25.20      5.39 o 
   6   0  12     3446.67     3208.13     57.39 o 
   7   0  12       12.14       12.20      8.34 o 
   8   0  12       63.67       35.18      8.43 o 
   1   1  12     2395.83     2827.56     36.09 o 
   2   1  12       19.97      107.00      3.77 o 
   3   1  12     4913.37     5072.85     55.63 o 
   4   1  12     2150.08     2165.84     25.71 o 
   5   1  12      629.89      730.25     11.53 o 
   6   1  12       82.04      108.94      5.93 o 
   7   1  12       80.96       62.08      5.60 o 
   8   1  12      344.18      295.73     11.62 o 
   0   2  12     1152.89     1263.40     30.74 o 
   1   2  12      384.84      371.84      7.58 o 
   2   2  12       73.34       92.15      3.29 o 
   3   2  12      152.06      196.16      4.75 o 
   4   2  12     4953.73     4667.45     46.80 o 
   5   2  12     2279.66     2006.44     24.07 o 
   6   2  12      404.35      395.48      9.28 o 
   7   2  12      133.67      134.96      6.88 o 
   8   2  12       13.29       18.23      5.39 o 
   1   3  12       85.92       84.93      3.59 o 
   2   3  12     2283.07     2168.03     27.21 o 
   3   3  12      970.83      936.03     11.32 o 
   4   3  12      220.38      199.05      6.21 o 
   5   3  12        1.59       27.60      4.60 o 
   6   3  12      558.57      633.36     12.75 o 
   7   3  12       53.58       36.30      5.63 o 
   8   3  12      184.31      207.97     11.50 o 
   0   4  12     5054.45     5627.76    114.27 o 
   1   4  12       13.68       30.07      2.53 o 
   2   4  12      122.77      135.69      3.99 o 
   3   4  12      604.83      618.81      8.22 o 
   4   4  12      701.78      679.92     11.41 o 
   5   4  12     1051.95     1011.13     18.38 o 
   6   4  12        4.51       13.39      4.87 o 
   7   4  12       58.30       68.38      6.63 o 
   8   4  12       71.18       43.36      7.64 o 
   1   5  12     1095.48     1430.87     17.10 o 
   2   5  12       81.14       44.03      2.71 o 
   3   5  12       36.91       35.91      2.80 o 
   4   5  12      169.56      176.87      5.96 o 
   5   5  12     1405.17     1423.38     20.05 o 
   6   5  12       36.69       46.77      4.90 o 
   7   5  12       68.00       70.17      6.45 o 
   8   5  12      261.21      260.61     14.27 o 
   0   6  12     5038.45     5514.77     87.09 o 
   1   6  12       50.58       28.61      2.25 o 
   2   6  12      878.21      995.46     10.83 o 
   3   6  12      506.71      504.24      7.09 o 
   4   6  12      607.06      631.11      9.83 o 
   5   6  12       31.86       21.88      4.69 o 
   6   6  12       48.95       64.94      5.48 o 
   7   6  12      163.33      172.82      8.16 o 
   1   7  12      945.24     1027.29     12.78 o 
   2   7  12        1.89        7.18      2.13 o 
   3   7  12      606.09      568.24      8.70 o 
   4   7  12     1610.28     1574.10     19.17 o 
   5   7  12        3.41       10.10      4.35 o 
   6   7  12      203.94      217.95      7.64 o 
   7   7  12       80.65       71.18      6.57 o 
   0   8  12     1511.32     1711.14     25.32 o 
   1   8  12      120.30      109.43      3.65 o 
   2   8  12       10.79        8.55      2.16 o 
   3   8  12        1.53       11.38      3.23 o 
   4   8  12      558.69      558.32      9.92 o 
   5   8  12       92.02       86.00      5.51 o 
   6   8  12        6.09       16.89      4.69 o 
   7   8  12      125.71      135.24      7.27 o 
   1   9  12       22.22       18.29      2.37 o 
   2   9  12        4.50        3.59      2.25 o 
   3   9  12      304.48      283.13      6.15 o 
   4   9  12      277.25      301.81      7.58 o 
   5   9  12       24.13       17.98      4.84 o 
   6   9  12      228.63      266.88      8.61 o 
   7   9  12       28.03       28.73      5.93 o 
   0  10  12      300.42      229.78      6.48 o 
   1  10  12       12.67       24.50      2.40 o 
   2  10  12       82.30       59.58      3.26 o 
   3  10  12      518.16      508.50      8.79 o 
   4  10  12      345.50      269.19      7.33 o 
   5  10  12      610.44      560.02     12.35 o 
   6  10  12       76.58       90.11      6.39 o 
   7  10  12       95.81      109.37      7.27 o 
   1  11  12      120.71      108.76      4.17 o 
   2  11  12      398.57      359.24      7.21 o 
   3  11  12      362.83      331.85      7.18 o 
   4  11  12       22.10       25.93      4.78 o 
   5  11  12      208.89      196.80      7.64 o 
   6  11  12      466.94      510.54     12.45 o 
   7  11  12      257.56      237.79      9.56 o 
   0  12  12      455.32      466.23      9.98 o 
   1  12  12      902.40      921.85     12.17 o 
   2  12  12      111.40      128.39      4.53 o 
   3  12  12     1672.26     1662.93     19.20 o 
   4  12  12        2.41       11.02      4.78 o 
   5  12  12      181.81      177.84      7.18 o 
   6  12  12       98.93      134.14      7.91 o 
   7  12  12       72.30       75.62      7.33 o 
   1  13  12     1253.07     1152.45     14.88 o 
   2  13  12      753.24      654.91      9.71 o 
   3  13  12       25.48       57.45      4.90 o 
   4  13  12      444.30      390.61      8.95 o 
   5  13  12     1088.52     1109.73     19.72 o 
   6  13  12       31.12       70.54      7.70 o 
   7  13  12       70.65       74.95      9.25 o 
   0  14  12     2365.42     2335.03     37.40 o 
   1  14  12        5.34       14.42      3.44 o 
   2  14  12       55.83       46.59      4.26 o 
   3  14  12      815.96      779.86     13.69 o 
   4  14  12      190.10      174.67      6.97 o 
   5  14  12        6.57       12.90      5.17 o 
   6  14  12        0.86       -4.90      6.06 o 
   1  15  12      594.81      622.65     11.47 o 
   2  15  12     1057.72     1088.85     15.88 o 
   3  15  12       80.56       90.68      5.51 o 
   4  15  12       12.90       16.25      5.11 o 
   5  15  12        1.17       13.21      5.84 o 
   6  15  12      240.17      230.24     13.79 o 
   0  16  12       20.12       49.85      5.78 o 
   1  16  12      769.26      761.35     12.20 o 
   2  16  12       44.23       41.29      4.78 o 
   3  16  12      611.10      580.23     11.29 o 
   4  16  12        1.68       10.19      5.33 o 
   5  16  12      102.95      106.17      8.46 o 
   6  16  12        0.14       24.71     10.19 o 
   1  17  12      101.02       70.39      4.93 o 
   2  17  12      719.41      651.74     11.84 o 
   3  17  12        3.93       20.69      4.81 o 
   4  17  12        8.96       12.90      5.72 o 
   5  17  12       60.13       77.11      9.31 o 
   6  17  12        3.31       18.29      8.22 o 
   0  18  12        0.59       -3.47      6.06 o 
   1  18  12      788.70      731.84     13.05 o 
   2  18  12      387.27      472.41     10.86 o 
   3  18  12       16.09       19.35      4.93 o 
   4  18  12       26.77       36.76      6.12 o 
   5  18  12        0.05        9.74      8.70 o 
   1  19  12       62.58       69.41      5.33 o 
   2  19  12      432.51      454.03     10.74 o 
   3  19  12      252.89      269.89      8.46 o 
   4  19  12       66.92       72.64      7.46 o 
   5  19  12        8.92       25.14     10.22 o 
   0  20  12      626.25      641.52     18.11 o 
   1  20  12        1.19       -1.13      3.93 o 
   2  20  12       27.25       70.63      5.48 o 
   3  20  12        2.14        9.19      5.66 o 
   4  20  12      171.98      221.48      8.98 o 
   5  20  12      218.76      196.25     13.42 o 
   1  21  12      299.13      311.16      8.61 o 
   2  21  12        7.95       25.50      4.72 o 
   3  21  12        0.52       10.38      6.15 o 
   4  21  12      192.21      169.07     10.04 o 
   0  22  12        0.89       12.72      7.21 o 
   1  22  12       92.53      114.12      6.79 o 
   2  22  12      226.45      318.19      8.52 o 
   3  22  12        1.50       11.23      5.93 o 
   4  22  12      210.26      217.76     13.91 o 
   1  23  12       41.37       36.40      5.51 o 
   2  23  12      176.48      165.12      6.82 o 
   3  23  12      388.70      317.18     11.56 o 
   0  24  12       14.21       20.60      9.34 o 
   1  24  12      641.98      659.17     14.24 o 
   2  24  12      363.07      500.32     14.64 o 
   3  24  12      228.84      210.80     14.06 o 
   1  25  12       64.85       77.66      8.76 o 
   2  25  12       23.15        5.99     13.75 o 
   1   1  13     2280.25     2394.59     28.48 o 
   2   1  13       85.90      137.97      3.96 o 
   3   1  13       86.77      118.16      4.78 o 
   4   1  13      148.45      162.59      6.15 o 
   5   1  13      935.16      905.35     13.12 o 
   6   1  13      172.81      178.48      7.39 o 
   7   1  13       82.12      100.73      7.06 o 
   8   1  13        7.74        5.81      9.86 o 
   0   2  13     1398.37     1442.76     27.91 o 
   1   2  13       66.72       74.07      3.04 o 
   2   2  13       14.81       42.06      3.01 o 
   3   2  13     2949.01     2906.59     31.53 o 
   4   2  13       30.29       28.82      4.14 o 
   5   2  13        0.91        1.31      4.41 o 
   6   2  13      835.73      796.84     15.31 o 
   7   2  13       13.57       17.25      6.06 o 
   8   2  13      161.45      146.43     12.75 o 
   1   3  13      238.78      287.66      5.39 o 
   2   3  13       21.25       17.01      2.50 o 
   3   3  13     1081.23     1039.28     14.18 o 
   4   3  13      908.99      878.54     12.45 o 
   5   3  13        2.93       24.59      4.56 o 
   6   3  13       75.45       58.12      5.72 o 
   7   3  13      564.82      561.30     13.69 o 
   8   3  13        2.87        9.22      8.76 o 
   0   4  13     2249.59     2656.23     59.40 o 
   1   4  13      173.09      212.80      4.53 o 
   2   4  13       21.63       13.18      2.34 o 
   3   4  13     1415.57     1587.40     18.14 o 
   4   4  13        1.88       13.21      3.68 o 
   5   4  13     3523.23     3375.07     39.68 o 
   6   4  13       20.05       25.53      4.72 o 
   7   4  13      788.06      715.25     14.88 o 
   1   5  13       14.17       21.61      2.13 o 
   2   5  13      415.50      352.00      6.03 o 
   3   5  13       87.01       89.92      3.80 o 
   4   5  13       51.22       37.73      4.44 o 
   5   5  13     2690.28     2669.32     31.92 o 
   6   5  13       19.23       32.90      5.05 o 
   7   5  13      529.17      494.69     11.53 o 
   0   6  13       36.52       33.32      3.80 o 
   1   6  13      182.12      186.27      4.50 o 
   2   6  13      116.90       98.63      3.53 o 
   3   6  13     1965.36     1913.17     19.84 o 
   4   6  13       70.33       74.01      4.93 o 
   5   6  13      332.27      322.36      8.40 o 
   6   6  13      103.21       91.72      5.90 o 
   7   6  13     1054.49     1040.71     20.45 o 
   1   7  13      604.55      689.84      8.92 o 
   2   7  13      167.11      173.00      3.80 o 
   3   7  13      439.74      411.00      7.00 o 
   4   7  13      313.23      335.20      7.61 o 
   5   7  13      803.70      887.89     14.82 o 
   6   7  13        9.55       16.92      5.26 o 
   7   7  13       57.70       66.07      6.39 o 
   0   8  13     3742.09     4023.95     53.68 o 
   1   8  13       12.87       17.92      2.31 o 
   2   8  13      268.73      222.85      4.81 o 
   3   8  13     3175.76     3036.47     29.85 o 
   4   8  13     1012.39     1002.00     14.82 o 
   5   8  13      654.25      647.45     12.29 o 
   6   8  13       51.44       58.00      5.69 o 
   7   8  13      194.39      196.68      8.49 o 
   1   9  13       26.86       46.53      2.83 o 
   2   9  13       96.42      155.75      4.81 o 
   3   9  13     3541.80     3391.48     35.57 o 
   4   9  13        0.21        7.97      4.20 o 
   5   9  13        9.43       27.91      4.99 o 
   6   9  13       88.94       90.01      6.79 o 
   7   9  13      729.21      664.10     14.55 o 
   0  10  13      430.36      512.28     11.05 o 
   1  10  13      120.04      133.84      4.81 o 
   2  10  13      388.98      369.80      7.30 o 
   3  10  13      590.92      548.67      9.77 o 
   4  10  13       20.28       27.45      4.84 o 
   5  10  13        0.45        4.41      4.75 o 
   6  10  13       12.25       14.15      6.12 o 
   7  10  13        7.07       43.18      6.63 o 
   1  11  13      440.81      442.83      7.15 o 
   2  11  13     1401.23     1349.95     16.98 o 
   3  11  13     1159.69     1174.03     16.31 o 
   4  11  13      134.50      106.14      5.81 o 
   5  11  13      155.00      149.72      6.66 o 
   6  11  13        2.27       14.24      5.90 o 
   7  11  13        1.44       -5.81      5.81 o 
   0  12  13      723.67      772.43     14.21 o 
   1  12  13      155.85      134.87      4.44 o 
   2  12  13       32.35       29.73      3.71 o 
   3  12  13       51.74       53.01      4.41 o 
   4  12  13      571.77      607.65     12.48 o 
   5  12  13        2.59       18.35      5.69 o 
   6  12  13       33.67       18.14      6.24 o 
   7  12  13        0.16        2.89      6.03 o 
   1  13  13      149.65      145.98      4.75 o 
   2  13  13      130.70       96.53      4.56 o 
   3  13  13       19.84       36.61      4.63 o 
   4  13  13       34.09       28.61      5.33 o 
   5  13  13       47.48       58.24      6.73 o 
   6  13  13      170.12      156.93      9.04 o 
   0  14  13      328.91      291.53     10.19 o 
   1  14  13     2659.87     2544.85     26.87 o 
   2  14  13       43.55       24.62      3.90 o 
   3  14  13        7.84       25.08      4.90 o 
   4  14  13       86.91       57.39      5.63 o 
   5  14  13      463.38      454.06     11.32 o 
   6  14  13       12.56        6.60      6.06 o 
   1  15  13       92.68      131.98      5.05 o 
   2  15  13       15.56       39.50      4.35 o 
   3  15  13      219.61      225.52      7.09 o 
   4  15  13      153.71      113.81      6.09 o 
   5  15  13       37.33       45.49      7.33 o 
   6  15  13       63.58       72.55      8.61 o 
   0  16  13     1240.33     1122.08     24.01 o 
   1  16  13      206.57      213.02      6.12 o 
   2  16  13        0.66        3.68      3.99 o 
   3  16  13        6.90       12.66      4.60 o 
   4  16  13      112.27      102.89      5.99 o 
   5  16  13      516.25      605.85     15.98 o 
   6  16  13       85.87       73.61      9.80 o 
   1  17  13      361.42      398.55      8.67 o 
   2  17  13       40.28       47.44      4.75 o 
   3  17  13       42.55       60.47      5.39 o 
   4  17  13       12.70       13.79      5.57 o 
   5  17  13       38.74       36.43      7.94 o 
   0  18  13      330.74      314.75     12.29 o 
   1  18  13     1328.57     1363.52     20.11 o 
   2  18  13       87.93       85.21      5.51 o 
   3  18  13      539.99      507.65     11.53 o 
   4  18  13       58.94       70.60      7.24 o 
   5  18  13      509.32      581.84     19.84 o 
   1  19  13      501.98      425.70      9.56 o 
   2  19  13       20.82       31.22      4.66 o 
   3  19  13      235.05      222.94      8.95 o 
   4  19  13        6.06       21.24      5.87 o 
   5  19  13      190.48      174.55     12.35 o 
   0  20  13       13.20       15.46      6.33 o 
   1  20  13      186.43      240.01      7.30 o 
   2  20  13       86.98       72.64      5.57 o 
   3  20  13      102.39      113.57      7.12 o 
   4  20  13       11.21       13.54      5.42 o 
   1  21  13       88.35      122.55      6.06 o 
   2  21  13      107.82      103.07      6.42 o 
   3  21  13       39.88       43.18      6.36 o 
   4  21  13       12.97       18.78      9.56 o 
   0  22  13        3.46       34.54      7.64 o 
   1  22  13      544.18      646.39     13.69 o 
   2  22  13      128.18      109.76      5.87 o 
   3  22  13       32.10       22.15      5.26 o 
   4  22  13      245.54      258.82     23.64 o 
   1  23  13       43.05       62.87      6.33 o 
   2  23  13       88.29       84.05      5.90 o 
   3  23  13       31.67       51.92      8.76 o 
   0  24  13      231.59      245.12     11.78 o 
   1  24  13        0.33       19.93      6.21 o 
   2  24  13        0.03       14.67      6.97 o 
   1  25  13       14.37       19.51     13.94 o 
   0   0  14     2752.98     2682.40     61.23 o 
   1   0  14     4127.62     4342.90     60.71 o 
   2   0  14       16.95       24.10      3.44 o 
   3   0  14       27.57       20.27      5.20 o 
   4   0  14     4594.99     4742.98     81.46 o 
   5   0  14      315.96      404.92     13.60 o 
   6   0  14     2213.99     2065.81     48.51 o 
   7   0  14       68.10       47.75      8.19 o 
   1   1  14       54.28       70.78      2.86 o 
   2   1  14     2768.65     3026.52     30.70 o 
   3   1  14     1880.07     2080.54     27.14 o 
   4   1  14        3.47       15.19      4.56 o 
   5   1  14     1835.39     1893.60     24.83 o 
   6   1  14     3315.40     3238.16     48.08 o 
   7   1  14       60.91       57.51      6.97 o 
   0   2  14     1639.73     1644.49     26.17 o 
   1   2  14      161.97      168.44      4.02 o 
   2   2  14     5165.01     4971.15     52.98 o 
   3   2  14        4.85        3.01      3.77 o 
   4   2  14     3802.08     3893.86     43.91 o 
   5   2  14       61.23       43.64      5.05 o 
   6   2  14      325.49      287.82      9.71 o 
   7   2  14        0.94       18.38      5.99 o 
   1   3  14      203.13      284.01      5.11 o 
   2   3  14     3760.79     3673.02     39.65 o 
   3   3  14      199.04      268.64      6.66 o 
   4   3  14       68.72      102.61      5.63 o 
   5   3  14      616.61      604.88     11.14 o 
   6   3  14       97.27       81.37      5.45 o 
   7   3  14     1203.93     1102.55     21.79 o 
   0   4  14      177.63      236.18      7.76 o 
   1   4  14      626.72      773.25     10.10 o 
   2   4  14        1.32       25.62      2.89 o 
   3   4  14       49.40       63.08      3.96 o 
   4   4  14      722.40      809.25     12.81 o 
   5   4  14        0.69       14.82      4.66 o 
   6   4  14       23.45       36.00      5.17 o 
   7   4  14       71.23       68.83      6.33 o 
   1   5  14       17.96       11.93      2.74 o 
   2   5  14      711.65      872.91     11.47 o 
   3   5  14      320.43      295.94      6.36 o 
   4   5  14      428.93      416.94      9.37 o 
   5   5  14       13.80       30.34      5.05 o 
   6   5  14       20.46       26.14      4.93 o 
   7   5  14        0.12       10.07      4.87 o 
   0   6  14     3260.24     3898.70     56.39 o 
   1   6  14      347.96      430.29      7.12 o 
   2   6  14      221.35      256.44      5.75 o 
   3   6  14      101.25      114.30      4.50 o 
   4   6  14       73.97       88.98      5.36 o 
   5   6  14      637.62      671.83     12.05 o 
   6   6  14        3.84        6.48      4.75 o 
   7   6  14      377.52      323.76     10.29 o 
   1   7  14      181.20      158.67      3.99 o 
   2   7  14       48.77       45.31      3.74 o 
   3   7  14       16.94       17.92      3.44 o 
   4   7  14      261.42      255.01      7.15 o 
   5   7  14      206.78      172.12      6.79 o 
   6   7  14      106.20      118.86      6.54 o 
   7   7  14        0.83       13.66      5.75 o 
   0   8  14     1360.73     1271.71     23.80 o 
   1   8  14     2054.79     2043.08     21.55 o 
   2   8  14      135.21      160.49      4.69 o 
   3   8  14      914.36      883.81     13.18 o 
   4   8  14     1313.46     1364.50     19.51 o 
   5   8  14      952.42     1034.50     16.80 o 
   6   8  14      514.38      512.76     12.87 o 
   7   8  14        7.32       13.60      5.20 o 
   1   9  14      404.33      367.30      7.43 o 
   2   9  14      106.28      136.45      4.63 o 
   3   9  14       84.32      138.04      5.33 o 
   4   9  14     3557.38     3592.14     47.65 o 
   5   9  14       25.86       35.76      5.39 o 
   6   9  14       21.53       49.69      6.51 o 
   7   9  14      574.75      531.14     12.51 o 
   0  10  14     5520.58     5457.62     83.35 o 
   1  10  14     4822.42     4860.62     46.26 o 
   2  10  14      969.51      866.77     12.11 o 
   3  10  14      970.62      916.80     14.15 o 
   4  10  14      259.52      252.18      7.97 o 
   5  10  14      303.04      333.01      8.98 o 
   6  10  14      646.46      693.28     15.31 o 
   7  10  14       29.54       24.80      6.30 o 
   1  11  14       19.07       58.73      3.68 o 
   2  11  14      544.94      592.43     10.50 o 
   3  11  14     1037.42     1047.98     15.58 o 
   4  11  14     2627.77     2582.71     33.84 o 
   5  11  14      400.64      342.90     10.04 o 
   6  11  14      491.24      549.86     13.09 o 
   7  11  14       75.28       87.40     10.62 o 
   0  12  14      418.41      321.90      9.83 o 
   1  12  14     1843.64     1716.64     18.93 o 
   2  12  14     2287.14     2207.65     24.77 o 
   3  12  14      847.32      709.71     13.15 o 
   4  12  14      416.69      428.77     10.44 o 
   5  12  14       81.99       88.65      6.39 o 
   6  12  14      300.57      329.48     10.96 o 
   1  13  14     3047.77     2807.53     28.88 o 
   2  13  14       56.90       67.34      4.11 o 
   3  13  14      146.10      130.46      6.57 o 
   4  13  14      240.06      271.96      8.49 o 
   5  13  14      445.86      427.83     11.78 o 
   6  13  14      121.16      128.72      7.49 o 
   0  14  14      160.23      201.91      8.98 o 
   1  14  14     3903.37     3785.71     36.21 o 
   2  14  14     1722.31     1738.71     20.42 o 
   3  14  14      109.86      113.72      6.36 o 
   4  14  14      189.58      166.94      7.79 o 
   5  14  14      423.02      435.19     11.26 o 
   6  14  14       84.95       93.48      7.70 o 
   1  15  14       26.84       37.98      4.05 o 
   2  15  14        0.37        8.79      3.83 o 
   3  15  14       39.25       23.31      4.69 o 
   4  15  14       58.74       69.53      5.69 o 
   5  15  14       19.54       21.58      6.09 o 
   6  15  14       86.06       54.93      9.74 o 
   0  16  14      359.01      398.37     12.99 o 
   1  16  14       95.44      102.19      5.11 o 
   2  16  14      234.89      208.36      6.24 o 
   3  16  14      156.76      186.21      6.57 o 
   4  16  14       33.68       39.68      5.75 o 
   5  16  14      214.23      206.54      9.43 o 
   6  16  14       14.88       46.77     15.00 o 
   1  17  14       69.28       80.28      5.02 o 
   2  17  14      834.37      872.97     14.94 o 
   3  17  14       21.73       34.72      4.87 o 
   4  17  14       85.41       71.88      6.85 o 
   5  17  14       79.84       76.56      9.86 o 
   0  18  14      143.66      200.08     10.89 o 
   1  18  14       11.90       19.14      4.60 o 
   2  18  14      219.11      230.21      7.15 o 
   3  18  14       26.21       10.59      5.87 o 
   4  18  14       74.10       59.68      7.58 o 
   5  18  14      213.20      227.20     11.96 o 
   1  19  14        2.70       15.76      4.26 o 
   2  19  14        6.80        5.02      4.53 o 
   3  19  14       17.14       33.35      6.03 o 
   4  19  14       95.52       98.81      8.46 o 
   5  19  14       14.56       20.48      9.65 o 
   0  20  14      205.38      165.48      8.58 o 
   1  20  14        3.59       -4.78      4.44 o 
   2  20  14       95.41      101.46      6.06 o 
   3  20  14      112.78       99.69      6.39 o 
   4  20  14      214.22      205.96     10.74 o 
   1  21  14        7.52       24.44      5.39 o 
   2  21  14       36.34       34.14      5.23 o 
   3  21  14       22.13       33.08      6.03 o 
   4  21  14      587.53      553.02     24.53 o 
   0  22  14     1070.21      988.00     21.42 o 
   1  22  14      633.75      620.70     12.23 o 
   2  22  14        9.78       10.62      4.93 o 
   3  22  14      529.27      504.85     17.07 o 
   1  23  14        8.48       10.99      4.87 o 
   2  23  14      122.63      138.16      9.25 o 
   0  24  14       13.53       15.22      8.09 o 
   1  24  14       11.12       14.21      6.82 o 
   1   1  15      148.57      148.63      3.83 o 
   2   1  15      182.72      198.59      4.81 o 
   3   1  15       94.02      124.49      5.29 o 
   4   1  15      592.59      664.07     12.87 o 
   5   1  15      188.02      196.74      7.24 o 
   6   1  15        8.06       19.11      5.81 o 
   7   1  15       74.85       76.99      6.03 o 
   0   2  15      718.28      900.79     15.61 o 
   1   2  15     1274.09     1257.71     15.06 o 
   2   2  15      419.12      372.66      6.69 o 
   3   2  15      178.96      202.70      6.39 o 
   4   2  15     1669.01     1640.35     22.85 o 
   5   2  15     1506.00     1644.98     23.28 o 
   6   2  15       34.21       33.02      5.69 o 
   7   2  15      290.62      269.25      9.83 o 
   1   3  15      656.68      658.22      9.52 o 
   2   3  15      350.59      412.19      8.28 o 
   3   3  15      184.15      182.01      5.75 o 
   4   3  15     1759.21     1687.64     23.28 o 
   5   3  15      243.43      267.91      8.09 o 
   6   3  15     1112.76     1127.41     19.66 o 
   7   3  15        0.29        7.73      5.54 o 
   0   4  15     8083.58     8175.41    107.00 o 
   1   4  15       97.83       70.60      3.41 o 
   2   4  15     3377.55     3282.68     36.88 o 
   3   4  15      310.28      301.88      7.21 o 
   4   4  15     1447.83     1382.45     17.50 o 
   5   4  15      341.07      461.67      9.65 o 
   6   4  15      298.07      303.12      9.07 o 
   7   4  15       66.41       48.23      5.78 o 
   1   5  15       74.92      112.63      3.96 o 
   2   5  15      195.17      157.66      4.75 o 
   3   5  15      311.85      299.56      7.15 o 
   4   5  15     3318.86     3442.87     40.11 o 
   5   5  15       89.14      108.24      5.63 o 
   6   5  15      126.18      148.93      6.45 o 
   7   5  15      104.93      105.32      6.79 o 
   0   6  15     1889.21     1909.82     29.85 o 
   1   6  15       79.61       95.64      4.14 o 
   2   6  15     4491.50     4280.55     51.00 o 
   3   6  15       65.31       60.01      4.20 o 
   4   6  15      525.65      498.89     10.13 o 
   5   6  15       75.91       52.98      5.05 o 
   6   6  15      878.26      785.45     15.82 o 
   7   6  15       28.87       17.77      6.06 o 
   1   7  15      578.63      588.20     10.01 o 
   2   7  15     1031.33      980.09     14.06 o 
   3   7  15        0.29        8.19      3.56 o 
   4   7  15     2711.14     2720.93     32.53 o 
   5   7  15       15.01       21.36      5.14 o 
   6   7  15      753.89      685.43     14.18 o 
   7   7  15      245.29      218.59      8.34 o 
   0   8  15     3330.58     3229.19     58.55 o 
   1   8  15       45.12       59.86      3.65 o 
   2   8  15     1719.13     1703.19     20.54 o 
   3   8  15      565.95      522.04      9.19 o 
   4   8  15       40.27       50.94      5.20 o 
   5   8  15      551.55      490.85     10.92 o 
   6   8  15       23.04        9.04      5.63 o 
   7   8  15       35.06       25.53      5.17 o 
   1   9  15      251.85      341.34      6.82 o 
   2   9  15       48.58       43.03      3.68 o 
   3   9  15        7.08       16.31      4.20 o 
   4   9  15      792.62      729.64     13.18 o 
   5   9  15     1227.70     1113.56     18.50 o 
   6   9  15       50.23       46.38      5.87 o 
   7   9  15        2.34        5.69      6.33 o 
   0  10  15     1666.90     1545.93     29.21 o 
   1  10  15      157.64      164.24      4.96 o 
   2  10  15     1463.37     1449.73     17.80 o 
   3  10  15      333.70      279.02      7.49 o 
   4  10  15       98.36       81.22      5.96 o 
   5  10  15        2.09       14.55      4.81 o 
   6  10  15      110.41       98.35      6.66 o 
   7  10  15       62.44       58.73     10.86 o 
   1  11  15      146.34      120.60      4.38 o 
   2  11  15       44.16       68.17      4.26 o 
   3  11  15      249.24      291.99      7.24 o 
   4  11  15      259.23      237.91      7.94 o 
   5  11  15       21.48       18.38      5.51 o 
   6  11  15        3.68        6.48      5.75 o 
   0  12  15      574.35      556.19     16.19 o 
   1  12  15       73.44       83.96      4.23 o 
   2  12  15     1128.27     1123.60     15.28 o 
   3  12  15      261.19      261.25      7.61 o 
   4  12  15       96.91       78.63      6.15 o 
   5  12  15       42.58       62.11      6.06 o 
   6  12  15       22.29       20.91      5.78 o 
   1  13  15     1028.66      868.01     11.75 o 
   2  13  15     2537.44     2446.14     27.51 o 
   3  13  15      674.81      750.58     15.58 o 
   4  13  15       94.89       97.07      7.09 o 
   5  13  15       43.21       32.68      5.75 o 
   6  13  15      157.18      150.63      7.94 o 
   0  14  15     1202.56     1284.34     26.26 o 
   1  14  15        6.14       26.05      3.62 o 
   2  14  15      311.92      308.27      6.73 o 
   3  14  15        8.21       24.74      5.51 o 
   4  14  15      657.71      688.71     14.94 o 
   5  14  15      107.32      145.58      7.43 o 
   6  14  15       11.02        4.08      6.36 o 
   1  15  15     2602.16     2601.55     28.18 o 
   2  15  15      709.57      679.16     12.63 o 
   3  15  15      689.19      808.19     16.68 o 
   4  15  15      302.89      289.89      9.80 o 
   5  15  15      155.48       92.42      7.18 o 
   6  15  15      525.48      320.20     29.40 o 
   0  16  15     1424.31     1436.80     29.49 o 
   1  16  15      318.24      416.84      8.73 o 
   2  16  15      950.91      949.30     13.69 o 
   3  16  15       47.90       65.24      5.78 o 
   4  16  15      633.01      643.71     14.52 o 
   5  16  15        3.55        8.09      6.85 o 
   1  17  15      116.26      122.03      5.48 o 
   2  17  15      753.61      709.99     11.99 o 
   3  17  15      212.28      253.00      8.73 o 
   4  17  15       50.14       70.84      7.43 o 
   5  17  15       97.02      108.15      9.92 o 
   0  18  15       81.05       84.63      7.46 o 
   1  18  15       24.70       17.35      4.02 o 
   2  18  15     1551.29     1561.05     22.40 o 
   3  18  15       23.68       19.29      5.57 o 
   4  18  15      413.32      441.43     13.21 o 
   5  18  15       32.35       23.52     10.53 o 
   1  19  15      326.55      308.14      8.49 o 
   2  19  15      459.38      438.51     10.44 o 
   3  19  15        1.78       -4.29      5.05 o 
   4  19  15       70.83       73.22      7.52 o 
   0  20  15      636.28      633.60     16.19 o 
   1  20  15      238.25      195.28      7.06 o 
   2  20  15      217.12      270.62      8.25 o 
   3  20  15        1.50       14.06      6.03 o 
   4  20  15      185.53      178.75     11.14 o 
   1  21  15      118.89      113.99      6.06 o 
   2  21  15       15.95       22.03      5.08 o 
   3  21  15      108.28      102.83      8.16 o 
   0  22  15       44.10       83.38      7.82 o 
   1  22  15       20.65       43.15      4.90 o 
   2  22  15       59.56       74.40      6.42 o 
   3  22  15       28.11       45.65     11.38 o 
   1  23  15      215.09      252.64      9.92 o 
   2  23  15       18.41       34.66     10.77 o 
   0   0  16     1581.84     1209.30     30.19 o 
   1   0  16      907.87      967.83     18.35 o 
   2   0  16    10489.31    10563.43    150.85 o 
   3   0  16       64.91       44.55      6.30 o 
   4   0  16      931.02      913.54     23.16 o 
   5   0  16     3749.60     3627.53     58.88 o 
   6   0  16       36.96       51.67      9.04 o 
   7   0  16       35.08       28.39      6.76 o 
   1   1  16      252.61      286.69      5.48 o 
   2   1  16      184.94      241.07      6.06 o 
   3   1  16     1621.25     1753.07     23.07 o 
   4   1  16     1146.49     1089.55     17.89 o 
   5   1  16      353.74      345.21      8.76 o 
   6   1  16      316.20      397.22     10.89 o 
   7   1  16        0.30        3.04      4.81 o 
   0   2  16       39.53       13.18      2.98 o 
   1   2  16      715.84      675.72      8.98 o 
   2   2  16     1070.24     1102.45     17.25 o 
   3   2  16      285.74      276.83      7.46 o 
   4   2  16      224.06      191.87      7.06 o 
   5   2  16       13.94       14.30      4.47 o 
   6   2  16      871.20      864.12     17.04 o 
   7   2  16       89.51       64.54      5.75 o 
   1   3  16       87.93       75.13      3.47 o 
   2   3  16       28.93       30.10      3.65 o 
   3   3  16      463.72      396.91      8.40 o 
   4   3  16       27.15       34.20      4.90 o 
   5   3  16       88.38       45.52      5.14 o 
   6   3  16      257.98      317.61     10.16 o 
   7   3  16       40.58       40.23      5.60 o 
   0   4  16      185.12      128.66      5.63 o 
   1   4  16     4323.49     4323.46     47.81 o 
   2   4  16     1167.81     1174.36     18.35 o 
   3   4  16      301.21      305.98      7.39 o 
   4   4  16      342.28      347.52      8.40 o 
   5   4  16      349.90      298.04      8.64 o 
   6   4  16      302.75      301.36      9.52 o 
   7   4  16       74.94       61.41      6.18 o 
   1   5  16       87.03      133.38      5.14 o 
   2   5  16      103.64      104.38      4.93 o 
   3   5  16      381.30      433.61      8.70 o 
   4   5  16       76.36       74.74      5.20 o 
   5   5  16       30.66       34.66      5.17 o 
   6   5  16      298.44      315.51      9.95 o 
   7   5  16      133.64      120.75      7.73 o 
   0   6  16     1203.85     1250.56     22.31 o 
   1   6  16     2203.24     2132.03     28.03 o 
   2   6  16       88.72      102.07      4.90 o 
   3   6  16      375.84      342.84      7.24 o 
   4   6  16     1055.11     1098.32     18.02 o 
   5   6  16      510.21      487.50     10.99 o 
   6   6  16      138.74      131.13      7.46 o 
   7   6  16       44.53       53.44      5.72 o 
   1   7  16      267.28      279.02      6.97 o 
   2   7  16       73.37       41.02      3.86 o 
   3   7  16      836.51      849.15     12.48 o 
   4   7  16       66.88       62.41      4.93 o 
   5   7  16        0.09       11.32      4.72 o 
   6   7  16      124.38      107.39      6.33 o 
   7   7  16       71.46       56.63      6.36 o 
   0   8  16      706.73      634.85     16.10 o 
   1   8  16     1315.79     1262.55     17.04 o 
   2   8  16       73.67       76.44      4.56 o 
   3   8  16      640.57      656.85     11.20 o 
   4   8  16       10.27       31.34      4.78 o 
   5   8  16       84.58       98.29      5.60 o 
   6   8  16        0.93       -4.56      5.02 o 
   7   8  16       61.35       48.51     10.04 o 
   1   9  16       51.55       76.56      4.14 o 
   2   9  16        0.57        7.27      3.62 o 
   3   9  16     2076.51     1945.88     24.89 o 
   4   9  16      188.06      145.83      7.12 o 
   5   9  16        4.77        3.93      4.63 o 
   6   9  16      156.55      155.65      7.39 o 
   0  10  16      124.93      162.96      9.01 o 
   1  10  16       25.53       19.41      3.50 o 
   2  10  16      938.41      987.15     13.75 o 
   3  10  16       26.23       30.58      4.63 o 
   4  10  16      393.00      406.47     10.50 o 
   5  10  16        7.92        2.95      4.99 o 
   6  10  16       85.67       80.52      6.66 o 
   1  11  16     1024.37     1003.16     13.79 o 
   2  11  16      192.56      254.10      6.54 o 
   3  11  16      299.64      298.53      8.06 o 
   4  11  16       11.10       10.99      4.90 o 
   5  11  16        7.00        5.02      4.87 o 
   6  11  16      523.11      464.50     11.29 o 
   0  12  16     6238.45     6328.07     96.50 o 
   1  12  16      519.99      445.02      8.73 o 
   2  12  16       24.69       17.83      3.86 o 
   3  12  16        0.62       16.83      4.84 o 
   4  12  16      871.47      809.56     16.43 o 
   5  12  16       88.13       87.88      6.45 o 
   6  12  16        3.36        5.51      5.05 o 
   1  13  16      325.51      277.56      6.60 o 
   2  13  16      258.10      270.32      7.00 o 
   3  13  16       56.12       64.61      6.06 o 
   4  13  16      563.36      559.60     13.21 o 
   5  13  16      321.75      234.53      8.37 o 
   6  13  16      253.66      213.14     11.59 o 
   0  14  16      480.75      447.52     14.91 o 
   1  14  16        0.44        6.15      3.68 o 
   2  14  16       30.29       39.29      4.53 o 
   3  14  16     1042.52     1019.32     19.26 o 
   4  14  16      529.43      532.88     13.09 o 
   5  14  16        5.34       19.81      6.39 o 
   6  14  16      317.23      158.30     25.29 o 
   1  15  16      404.70      460.06      8.82 o 
   2  15  16        0.19       13.05      4.26 o 
   3  15  16      113.10      115.42      6.48 o 
   4  15  16       36.94       45.52      5.96 o 
   5  15  16       49.51       51.88      6.66 o 
   0  16  16       38.85       46.99      5.87 o 
   1  16  16      133.17      139.43      5.48 o 
   2  16  16       41.33       46.83      5.45 o 
   3  16  16       73.65       66.00      5.93 o 
   4  16  16        0.30        6.21      5.48 o 
   5  16  16        1.33       29.67      8.19 o 
   1  17  16       19.55       28.00      4.53 o 
   2  17  16      656.89      679.07     12.66 o 
   3  17  16       95.15      103.13      6.63 o 
   4  17  16        0.11        6.73      5.48 o 
   5  17  16        0.46      -15.12     11.02 o 
   0  18  16      138.33      129.00      7.46 o 
   1  18  16       63.98       48.32      4.50 o 
   2  18  16       58.34       42.03      5.84 o 
   3  18  16        0.13        1.40      6.15 o 
   4  18  16      120.76      137.94      9.46 o 
   1  19  16      246.20      196.95      6.66 o 
   2  19  16       70.87       70.78      6.30 o 
   3  19  16      136.12      127.99      8.06 o 
   4  19  16        9.37        7.49      7.67 o 
   0  20  16       36.49       35.60      6.39 o 
   1  20  16       32.00       37.10      4.81 o 
   2  20  16      172.09      217.37      8.28 o 
   3  20  16       58.23       34.54      6.27 o 
   1  21  16       61.72       89.92      5.96 o 
   2  21  16        9.05       11.72      5.23 o 
   3  21  16       96.76       85.79      9.52 o 
   0  22  16       43.65       21.82      5.72 o 
   1  22  16       45.78       55.35      5.60 o 
   2  22  16      422.04      429.02     14.52 o 
   1  23  16        0.15        9.16      8.46 o 
   1   1  17      323.52      334.25      7.49 o 
   2   1  17        0.04        2.46      3.13 o 
   3   1  17     3503.78     3468.80     37.80 o 
   4   1  17      729.00      717.72     13.09 o 
   5   1  17      312.10      307.84      7.94 o 
   6   1  17       12.91        3.07      5.60 o 
   7   1  17        2.56        2.16      4.99 o 
   0   2  17      842.43      846.59     15.37 o 
   1   2  17        2.05        2.10      3.07 o 
   2   2  17     1553.37     1604.93     20.48 o 
   3   2  17       58.42       75.47      4.75 o 
   4   2  17       45.77       43.76      4.87 o 
   5   2  17      456.16      451.26     10.07 o 
   6   2  17       96.03       88.52      6.85 o 
   7   2  17       26.48       28.61      5.02 o 
   1   3  17      658.12      532.39      9.25 o 
   2   3  17      230.00      231.12      6.76 o 
   3   3  17      893.46      939.01     14.39 o 
   4   3  17       59.15       60.16      5.02 o 
   5   3  17       26.64       38.19      4.90 o 
   6   3  17      190.76      215.54      9.10 o 
   7   3  17      112.31      104.87      5.87 o 
   0   4  17     3438.26     3228.88     50.09 o 
   1   4  17      141.80      128.60      4.69 o 
   2   4  17        2.44       26.84      4.14 o 
   3   4  17     1597.74     1562.45     23.22 o 
   4   4  17      174.39      157.02      5.96 o 
   5   4  17       10.31       15.19      4.81 o 
   6   4  17        6.77        6.36      6.63 o 
   7   4  17       46.48       49.21      5.26 o 
   1   5  17      510.02      581.93     11.47 o 
   2   5  17      135.76      162.62      6.09 o 
   3   5  17        1.25        8.95      4.02 o 
   4   5  17       14.42       21.73      4.20 o 
   5   5  17       14.31       20.08      5.02 o 
   6   5  17      305.19      275.58      9.95 o 
   7   5  17       31.63       17.77      5.84 o 
   0   6  17     2676.61     2498.26     39.47 o 
   1   6  17      131.60      136.88      5.66 o 
   2   6  17       17.18       23.86      4.02 o 
   3   6  17      555.26      589.60     10.86 o 
   4   6  17      990.58      939.74     15.55 o 
   5   6  17      111.99      113.39      6.54 o 
   6   6  17        2.91       17.07      5.81 o 
   7   6  17       60.11       56.11      8.19 o 
   1   7  17      137.34      142.69      5.93 o 
   2   7  17      178.71      190.19      6.27 o 
   3   7  17        2.87        7.61      4.11 o 
   4   7  17      128.76      132.92      6.06 o 
   5   7  17       56.29       75.74      5.93 o 
   6   7  17       57.21       79.42      6.57 o 
   0   8  17      425.76      392.65     10.99 o 
   1   8  17      324.52      346.00      7.94 o 
   2   8  17      789.86      803.62     12.72 o 
   3   8  17      667.93      723.16     12.20 o 
   4   8  17      306.01      278.60      8.86 o 
   5   8  17      191.65      153.13      7.03 o 
   6   8  17       79.41       90.71      6.51 o 
   1   9  17      158.90      118.04      4.96 o 
   2   9  17      363.74      338.27      7.94 o 
   3   9  17       48.64       64.48      5.23 o 
   4   9  17      589.02      613.95     14.52 o 
   5   9  17        4.06        6.54      5.08 o 
   6   9  17      116.61      139.53      8.61 o 
   0  10  17     1701.25     1807.36     35.42 o 
   1  10  17      119.29      134.60      5.81 o 
   2  10  17      647.71      626.64     11.29 o 
   3  10  17     1122.19     1103.49     18.02 o 
   4  10  17      718.77      747.66     15.03 o 
   5  10  17       13.63       10.16      5.17 o 
   6  10  17       21.60       37.10      7.24 o 
   1  11  17      131.32      117.28      4.99 o 
   2  11  17     1097.59     1074.15     14.91 o 
   3  11  17     1066.31      958.79     16.31 o 
   4  11  17        6.80       14.88      5.23 o 
   5  11  17        0.13       -0.21      5.14 o 
   6  11  17       29.14       24.95      6.09 o 
   0  12  17      371.72      391.46     11.69 o 
   1  12  17       44.39       33.38      4.32 o 
   2  12  17        4.70       13.42      4.17 o 
   3  12  17     1192.26     1093.57     17.53 o 
   4  12  17      141.61      108.49      7.64 o 
   5  12  17       64.22       88.40      6.42 o 
   6  12  17        9.16       12.42      9.34 o 
   1  13  17       50.83       51.09      4.35 o 
   2  13  17      113.54      103.34      5.29 o 
   3  13  17      342.82      365.60      9.68 o 
   4  13  17       26.94       20.66      5.60 o 
   5  13  17       83.93       59.04      6.51 o 
   6  13  17        9.73        9.89     12.99 o 
   0  14  17     1692.08     1592.06     29.34 o 
   1  14  17      504.23      561.09     10.47 o 
   2  14  17     2136.02     1744.64     22.70 o 
   3  14  17        2.23        0.85      5.33 o 
   4  14  17        0.16        2.80      5.81 o 
   5  14  17      314.04      273.27      9.95 o 
   1  15  17       16.90       20.97      4.47 o 
   2  15  17        0.89       13.39      4.41 o 
   3  15  17        0.65       -1.28      4.81 o 
   4  15  17       53.22       50.06      6.54 o 
   5  15  17       73.58       60.31      7.64 o 
   0  16  17       89.95       80.43      6.39 o 
   1  16  17       85.18      106.78      5.51 o 
   2  16  17     1568.78     1465.10     23.89 o 
   3  16  17      350.82      360.39     11.32 o 
   4  16  17       17.16       10.41      5.60 o 
   1  17  17       21.36       22.91      4.47 o 
   2  17  17        8.33       31.40      5.69 o 
   3  17  17       12.83       20.05      6.88 o 
   4  17  17        0.85        7.94      5.75 o 
   0  18  17     1529.50     1538.14     30.04 o 
   1  18  17      306.79      318.40      8.00 o 
   2  18  17      190.48      190.92      8.92 o 
   3  18  17       54.61       41.23      6.45 o 
   4  18  17       24.05       29.27      9.56 o 
   1  19  17       16.94       18.38      4.56 o 
   2  19  17       18.85       16.77      6.33 o 
   3  19  17       24.82       26.63      5.69 o 
   4  19  17       36.27       81.01     15.09 o 
   0  20  17      903.91     1011.47     27.21 o 
   1  20  17      284.35      277.77      7.79 o 
   2  20  17        0.40        7.73      5.08 o 
   3  20  17       25.64       12.69      7.52 o 
   1  21  17       77.38       56.91      6.15 o 
   2  21  17        2.44        9.37      6.48 o 
   0  22  17      187.92      265.11     14.30 o 
   1  22  17      167.04      131.49      9.01 o 
   2  22  17       86.08       69.29     22.09 o 
   0   0  18      328.40      306.84     13.63 o 
   1   0  18      896.83      925.16     21.85 o 
   2   0  18      131.66      106.57      6.33 o 
   3   0  18      531.21      535.52     13.66 o 
   4   0  18      549.83      507.38     15.28 o 
   5   0  18     1084.23     1041.11     22.40 o 
   6   0  18        0.02       -3.90      7.27 o 
   7   0  18       89.08       66.34      6.97 o 
   1   1  18      495.78      586.65     11.08 o 
   2   1  18      993.52     1182.28     15.34 o 
   3   1  18      396.06      390.43      8.61 o 
   4   1  18     1427.09     1440.82     20.24 o 
   5   1  18      208.62      218.80      6.85 o 
   6   1  18       29.59       24.74      5.54 o 
   7   1  18      154.81      110.77      5.84 o 
   0   2  18       62.12       62.05      5.29 o 
   1   2  18     4801.56     4760.87     55.72 o 
   2   2  18     1407.95     1295.78     18.47 o 
   3   2  18     3180.07     3078.01     35.70 o 
   4   2  18      513.82      516.17     10.19 o 
   5   2  18        6.65       18.81      4.66 o 
   6   2  18        0.36        0.55      5.26 o 
   7   2  18       63.53       26.47      6.73 o 
   1   3  18       73.55      130.21      5.08 o 
   2   3  18       65.00      104.96      4.99 o 
   3   3  18      617.28      597.27     11.29 o 
   4   3  18       12.30       15.37      4.26 o 
   5   3  18       76.31       83.23      5.42 o 
   6   3  18       69.97       50.64      5.90 o 
   7   3  18       21.85        7.46     11.17 o 
   0   4  18      626.19      628.98     14.03 o 
   1   4  18      504.06      489.18      9.46 o 
   2   4  18       23.22       31.65      3.96 o 
   3   4  18      196.88      152.61      5.81 o 
   4   4  18      134.49      128.45      5.54 o 
   5   4  18        0.59       11.75      5.02 o 
   6   4  18        4.27        5.96      5.75 o 
   7   4  18        0.21        0.18     11.47 o 
   1   5  18      162.25      182.56      5.33 o 
   2   5  18       77.89       66.04      4.78 o 
   3   5  18       10.37       13.57      4.17 o 
   4   5  18      339.77      307.51      7.94 o 
   5   5  18       20.68       16.16      4.53 o 
   6   5  18       28.57       19.96      5.39 o 
   0   6  18      171.23      168.86      7.06 o 
   1   6  18      238.34      273.51      7.12 o 
   2   6  18       36.09       23.64      4.17 o 
   3   6  18      175.21      167.77      6.09 o 
   4   6  18       23.78       27.05      4.90 o 
   5   6  18      122.68       99.91      6.42 o 
   6   6  18       52.31       65.73      6.27 o 
   1   7  18      947.17      901.76     13.63 o 
   2   7  18        8.46        9.07      3.86 o 
   3   7  18      157.57      157.45      6.06 o 
   4   7  18     1871.12     1751.97     24.80 o 
   5   7  18      398.18      439.64     11.17 o 
   6   7  18       19.60       15.85      5.17 o 
   0   8  18     1293.67     1274.76     23.77 o 
   1   8  18     1152.20     1220.71     17.77 o 
   2   8  18       72.56       73.16      4.99 o 
   3   8  18      329.84      396.18      9.19 o 
   4   8  18        0.54        9.19      5.20 o 
   5   8  18        3.27       -2.22      5.78 o 
   6   8  18        1.30       14.36      5.69 o 
   1   9  18     1708.96     1609.10     23.64 o 
   2   9  18       72.82       82.41      5.36 o 
   3   9  18       11.60       11.11      4.41 o 
   4   9  18      558.35      498.76     12.99 o 
   5   9  18      345.74      379.02     11.56 o 
   6   9  18      110.84       74.01      7.82 o 
   0  10  18     1079.97     1084.68     21.45 o 
   1  10  18     2966.42     2913.68     37.16 o 
   2  10  18        9.11        4.47      4.14 o 
   3  10  18      934.39      910.07     17.01 o 
   4  10  18      249.61      273.03      9.95 o 
   5  10  18       10.04       19.93      5.63 o 
   6  10  18      111.21       80.19      8.37 o 
   1  11  18       18.90       22.91      4.26 o 
   2  11  18        0.44        2.68      4.08 o 
   3  11  18      911.69      872.49     15.58 o 
   4  11  18        0.90       -5.17      5.29 o 
   5  11  18      249.16      239.07      9.07 o 
   6  11  18      112.49      110.89     10.74 o 
   0  12  18      465.12      470.16     12.90 o 
   1  12  18     2596.29     2564.66     31.47 o 
   2  12  18      190.63      178.42      6.12 o 
   3  12  18      833.23      841.66     14.82 o 
   4  12  18        0.26       -3.71      6.24 o 
   5  12  18      526.64      446.33     13.27 o 
   1  13  18       18.32       23.49      4.35 o 
   2  13  18      745.29      715.43     12.39 o 
   3  13  18       54.32       64.15      5.96 o 
   4  13  18      117.11      110.68      8.82 o 
   5  13  18      320.70      370.83     11.56 o 
   0  14  18      324.66      339.55     11.93 o 
   1  14  18      788.09      787.22     12.75 o 
   2  14  18      174.48      180.00      6.79 o 
   3  14  18       75.52       69.78      6.54 o 
   4  14  18       11.78       14.03      6.57 o 
   5  14  18      257.53      252.70     11.90 o 
   1  15  18        6.99       19.20      4.08 o 
   2  15  18       18.69       16.28      4.60 o 
   3  15  18      338.76      356.41     11.99 o 
   4  15  18        9.45       19.90      6.76 o 
   5  15  18      109.34      129.82     12.08 o 
   0  16  18      235.85      246.25      9.40 o 
   1  16  18      237.83      262.56      7.06 o 
   2  16  18       87.98      103.65      7.67 o 
   3  16  18      270.05      296.37     10.99 o 
   4  16  18       20.31       35.21      6.33 o 
   1  17  18      431.74      449.62      9.37 o 
   2  17  18      147.56      123.34      7.82 o 
   3  17  18       95.97       73.46      8.00 o 
   4  17  18       40.51       66.58      8.46 o 
   0  18  18      624.13      724.38     19.29 o 
   1  18  18       61.38       47.29      4.87 o 
   2  18  18       22.11       30.49      6.69 o 
   3  18  18       40.02       61.20      7.15 o 
   4  18  18        0.46      -13.88      9.25 o 
   1  19  18        1.51        5.99      4.53 o 
   2  19  18        5.21       17.68      5.78 o 
   3  19  18        4.29       18.96      6.82 o 
   0  20  18      235.26      302.73     11.62 o 
   1  20  18      222.61      192.45      8.28 o 
   2  20  18       19.84       25.17      6.33 o 
   3  20  18      372.87      297.83     19.69 o 
   1  21  18       71.11       80.95      7.97 o 
   2  21  18      103.09       63.48     10.92 o 
   0  22  18       30.70       41.51     14.67 o 
   1   1  19      194.01      192.60      6.48 o 
   2   1  19        3.31        4.20      3.56 o 
   3   1  19      111.36      109.58      5.42 o 
   4   1  19       98.13       91.87      5.39 o 
   5   1  19       30.26       31.71      4.35 o 
   6   1  19      168.09      138.07      6.88 o 
   0   2  19        6.29       17.04      5.14 o 
   1   2  19       15.05        1.83      3.59 o 
   2   2  19     1336.27     1345.69     17.83 o 
   3   2  19     2641.94     2644.91     31.68 o 
   4   2  19      624.64      613.67     10.83 o 
   5   2  19        0.57        0.18      4.35 o 
   6   2  19      242.05      192.08      7.39 o 
   1   3  19      250.11      248.83      6.88 o 
   2   3  19       54.78       87.49      4.63 o 
   3   3  19       64.68       42.33      4.66 o 
   4   3  19       17.61       25.68      4.41 o 
   5   3  19       13.95       16.01      4.60 o 
   6   3  19      329.38      292.96      8.67 o 
   0   4  19      896.02      956.57     19.75 o 
   1   4  19     1399.09     1267.42     17.32 o 
   2   4  19     3696.46     3738.66     42.03 o 
   3   4  19       66.84       64.45      4.84 o 
   4   4  19       77.64       71.33      5.08 o 
   5   4  19       12.89       23.31      5.42 o 
   6   4  19      126.61       89.89      5.96 o 
   1   5  19       11.71       25.68      3.77 o 
   2   5  19     1131.18     1097.28     15.25 o 
   3   5  19       24.68       16.77      4.23 o 
   4   5  19     1129.46     1170.22     16.46 o 
   5   5  19      298.65      291.68      8.95 o 
   6   5  19      270.26      255.41      8.16 o 
   0   6  19     8638.43     8351.76    114.63 o 
   1   6  19     3601.40     3545.82     38.07 o 
   2   6  19     1674.23     1626.87     22.82 o 
   3   6  19      173.23      167.67      5.96 o 
   4   6  19     1011.26      963.39     15.67 o 
   5   6  19      551.09      529.74     11.96 o 
   6   6  19       14.87       12.42      4.93 o 
   1   7  19        7.86       36.73      4.11 o 
   2   7  19      246.45      255.59      7.49 o 
   3   7  19       43.13       64.76      4.87 o 
   4   7  19      969.74      993.33     17.25 o 
   5   7  19      122.72      113.81      7.03 o 
   6   7  19        0.71       11.44      5.17 o 
   0   8  19     4374.20     4373.54     66.13 o 
   1   8  19     1066.95     1000.72     15.25 o 
   2   8  19     1394.29     1440.03     22.49 o 
   3   8  19      500.77      567.36     11.02 o 
   4   8  19      227.76      210.92      8.37 o 
   5   8  19        0.81       17.92      6.27 o 
   6   8  19       26.26       17.13      6.91 o 
   1   9  19      565.30      525.94     11.08 o 
   2   9  19        1.88        1.89      4.35 o 
   3   9  19        0.38       17.04      4.69 o 
   4   9  19        9.94       18.72      5.11 o 
   5   9  19        7.30       15.92      6.21 o 
   6   9  19       17.07       26.81      7.61 o 
   0  10  19      161.74      138.16      7.91 o 
   1  10  19      514.95      537.08     10.01 o 
   2  10  19       63.46       80.40      5.45 o 
   3  10  19       58.59       51.61      5.96 o 
   4  10  19       91.94       92.60      7.00 o 
   5  10  19        2.44        9.74      5.54 o 
   6  10  19       12.95       36.94      9.80 o 
   1  11  19      320.13      297.80      7.27 o 
   2  11  19        0.13        5.78      4.17 o 
   3  11  19        0.05        8.92      4.96 o 
   4  11  19      249.97      235.84     10.59 o 
   5  11  19      205.28      161.83      7.09 o 
   0  12  19      254.14      301.42     11.44 o 
   1  12  19        0.77        9.95      4.17 o 
   2  12  19      237.16      233.31      7.39 o 
   3  12  19        4.16       11.56      4.56 o 
   4  12  19       67.45       72.85      8.55 o 
   5  12  19      131.47      120.66      7.21 o 
   1  13  19       78.91       97.29      5.29 o 
   2  13  19      845.74      789.50     13.66 o 
   3  13  19      189.99      198.17      8.06 o 
   4  13  19       19.82       36.12      7.12 o 
   5  13  19        4.00       25.78      7.24 o 
   0  14  19       73.07       96.22      7.30 o 
   1  14  19      216.32      251.82      7.33 o 
   2  14  19      929.15      896.13     15.95 o 
   3  14  19       13.98       15.73      5.93 o 
   4  14  19       91.74       85.60      7.52 o 
   5  14  19        4.00       -3.83      7.03 o 
   1  15  19        0.40        8.95      4.47 o 
   2  15  19       84.92       69.17      6.24 o 
   3  15  19       77.67       77.39      7.70 o 
   4  15  19      216.14      198.20      8.79 o 
   0  16  19      166.71      244.54     10.07 o 
   1  16  19      565.04      594.10     11.69 o 
   2  16  19      446.16      426.31     11.72 o 
   3  16  19        2.44       11.72      6.60 o 
   4  16  19      146.77      111.80      7.15 o 
   1  17  19      163.99      179.15      7.55 o 
   2  17  19      388.36      338.55      9.89 o 
   3  17  19       34.80       45.52      6.09 o 
   0  18  19      869.92      962.87     23.37 o 
   1  18  19      126.80      183.35      7.46 o 
   2  18  19      102.35      100.48      6.73 o 
   3  18  19       62.55       71.82      6.94 o 
   1  19  19       30.03       34.39      6.15 o 
   2  19  19       45.28       26.96      6.33 o 
   3  19  19      233.77      216.91     14.09 o 
   0  20  19      114.53      124.74     10.44 o 
   1  20  19        1.81        0.67      7.27 o 
   2  20  19       35.88       43.94      8.61 o 
   1  21  19       19.46       17.77      7.24 o 
   0   0  20     2345.34     2141.06     50.15 o 
   1   0  20      400.96      459.05     12.17 o 
   2   0  20     1051.38      989.62     21.88 o 
   3   0  20      547.85      591.15     14.94 o 
   4   0  20     1553.39     1614.91     32.20 o 
   5   0  20      389.31      391.65     12.63 o 
   6   0  20      179.84      156.84      9.04 o 
   1   1  20      693.35      508.05      9.16 o 
   2   1  20     2629.96     2481.07     31.59 o 
   3   1  20        0.72        5.02      4.17 o 
   4   1  20      149.87      232.22      7.43 o 
   5   1  20       65.97      105.90      5.42 o 
   6   1  20      221.90      257.81      9.59 o 
   0   2  20     1429.44     1254.09     23.95 o 
   1   2  20      201.44      207.75      6.39 o 
   2   2  20     4643.42     4585.80     48.78 o 
   3   2  20      203.74      194.67      7.24 o 
   4   2  20      306.72      363.13      8.58 o 
   5   2  20       63.03       84.69      5.75 o 
   6   2  20       12.79        9.40      4.78 o 
   1   3  20       78.32      138.31      5.57 o 
   2   3  20      131.02      160.37      6.03 o 
   3   3  20        0.57       -1.55      4.32 o 
   4   3  20        5.76       25.90      4.41 o 
   5   3  20       10.59        8.76      4.78 o 
   6   3  20      115.53      116.64      5.96 o 
   0   4  20      317.69      334.92     10.38 o 
   1   4  20        0.34       12.32      3.65 o 
   2   4  20     4421.30     4377.35     47.75 o 
   3   4  20       21.87       22.03      3.99 o 
   4   4  20       16.21        8.86      4.08 o 
   5   4  20       70.44       79.94      6.18 o 
   6   4  20      102.96       84.69      6.03 o 
   1   5  20     2444.78     2352.32     28.21 o 
   2   5  20      153.52      162.26      5.63 o 
   3   5  20       60.77       75.86      4.96 o 
   4   5  20       46.29       56.18      4.78 o 
   5   5  20        0.33        7.09      5.20 o 
   6   5  20        0.21       -8.25      5.90 o 
   0   6  20       26.84       32.23      6.30 o 
   1   6  20      530.60      576.52      9.98 o 
   2   6  20       29.73       60.41      4.60 o 
   3   6  20      208.22      229.48      6.82 o 
   4   6  20      285.09      319.68      8.49 o 
   5   6  20       79.80      107.97      7.18 o 
   6   6  20      147.85      103.77      6.66 o 
   1   7  20       97.19       97.87      5.02 o 
   2   7  20      362.75      346.27      8.09 o 
   3   7  20       21.79       10.16      4.17 o 
   4   7  20      135.09       85.79      5.63 o 
   5   7  20       43.69       30.40      6.51 o 
   6   7  20      192.44      188.49     12.69 o 
   0   8  20      402.97      401.90     11.84 o 
   1   8  20      163.97      168.62      5.69 o 
   2   8  20        1.59       -1.52      3.80 o 
   3   8  20        5.50       18.05      4.23 o 
   4   8  20      231.34      275.22      9.10 o 
   5   8  20      230.45      220.29      9.04 o 
   6   8  20        3.59       10.74      9.28 o 
   1   9  20       48.45       60.65      4.50 o 
   2   9  20      156.36      174.73      5.93 o 
   3   9  20       87.98       88.40      5.48 o 
   4   9  20      622.60      763.15     15.61 o 
   5   9  20       16.30       27.14      5.96 o 
   0  10  20     1951.38     1936.45     31.77 o 
   1  10  20       40.51       48.66      4.41 o 
   2  10  20     1319.23     1245.27     16.80 o 
   3  10  20       27.26       32.35      4.93 o 
   4  10  20       12.97       22.73      6.54 o 
   5  10  20      100.48       97.99      6.82 o 
   1  11  20        7.73       16.92      4.20 o 
   2  11  20       10.99       18.59      4.29 o 
   3  11  20        6.35        8.43      4.75 o 
   4  11  20        7.00       11.62      6.24 o 
   5  11  20        6.08       20.78      6.18 o 
   0  12  20     2148.50     2170.58     36.73 o 
   1  12  20      174.82      185.29      6.27 o 
   2  12  20       11.18        5.90      4.50 o 
   3  12  20       35.64       44.16      5.90 o 
   4  12  20      887.66      910.44     17.68 o 
   5  12  20       18.27       14.85      7.12 o 
   1  13  20       48.95       47.87      4.53 o 
   2  13  20        6.11       13.12      4.69 o 
   3  13  20       47.98       52.07      6.33 o 
   4  13  20      158.38      168.47      7.15 o 
   5  13  20       41.50       52.01     14.88 o 
   0  14  20      114.74      124.19      7.58 o 
   1  14  20        2.06        2.40      4.23 o 
   2  14  20      406.55      479.08     11.23 o 
   3  14  20      328.20      338.39     10.71 o 
   4  14  20      267.63      265.81      8.31 o 
   1  15  20      122.23      116.22      6.30 o 
   2  15  20       64.45       70.20      6.76 o 
   3  15  20       25.92       23.04      6.36 o 
   4  15  20       26.70        9.34      5.33 o 
   0  16  20       44.16       36.27      6.51 o 
   1  16  20      219.03      208.51      7.58 o 
   2  16  20      155.28      170.81      8.82 o 
   3  16  20       50.49       35.12      6.06 o 
   4  16  20        5.26       -4.23      9.80 o 
   1  17  20       11.88       10.47      5.39 o 
   2  17  20        2.71        9.10      6.94 o 
   3  17  20      250.94      242.93     11.23 o 
   0  18  20      213.92      261.46     10.71 o 
   1  18  20       31.35       49.42      5.54 o 
   2  18  20        1.41       14.12      7.33 o 
   3  18  20        0.86       10.92      8.06 o 
   1  19  20       10.83       18.11      6.94 o 
   2  19  20        3.63        3.74      8.09 o 
   0  20  20      179.17      285.84     17.53 o 
   1  20  20        3.12        2.04      6.97 o 
   1   1  21     1069.40     1090.83     15.92 o 
   2   1  21      126.33      112.26      5.20 o 
   3   1  21      741.53      726.69     13.36 o 
   4   1  21      377.65      380.69      9.28 o 
   5   1  21       22.50       22.06      5.51 o 
   6   1  21       23.34       21.82      5.39 o 
   0   2  21      600.37      631.81     17.83 o 
   1   2  21       19.05       17.32      4.08 o 
   2   2  21        2.40        9.22      4.23 o 
   3   2  21       86.82       72.21      5.33 o 
   4   2  21      322.57      317.79      8.13 o 
   5   2  21       83.51       94.03      6.06 o 
   6   2  21       31.52       32.26      5.87 o 
   1   3  21       66.10       67.71      4.81 o 
   2   3  21       35.67       52.98      4.56 o 
   3   3  21      448.52      445.42      9.52 o 
   4   3  21       52.71       61.44      4.93 o 
   5   3  21       13.52       13.51      4.87 o 
   6   3  21      245.45      264.84      9.74 o 
   0   4  21     2517.70     2686.72     49.97 o 
   1   4  21      685.52      656.91     11.59 o 
   2   4  21     2011.63     2233.70     26.75 o 
   3   4  21        4.10       24.92      4.47 o 
   4   4  21      134.93      158.73      6.54 o 
   5   4  21      148.28      145.16      6.63 o 
   6   4  21       20.21       22.61      5.96 o 
   1   5  21     1153.64     1182.88     17.04 o 
   2   5  21        0.73        3.20      3.86 o 
   3   5  21      149.58      126.65      5.69 o 
   4   5  21       20.30       16.07      5.29 o 
   5   5  21        6.34        8.40      5.29 o 
   6   5  21      272.66      234.78     12.99 o 
   0   6  21     7921.02     7702.94    116.43 o 
   1   6  21      713.81      692.28     11.75 o 
   2   6  21      270.74      328.29      7.52 o 
   3   6  21      230.98      259.27      7.33 o 
   4   6  21      166.54      167.34      7.61 o 
   5   6  21       26.72       38.89      6.06 o 
   1   7  21        3.05        9.22      4.02 o 
   2   7  21       16.35       17.28      4.20 o 
   3   7  21       35.46       54.62      4.81 o 
   4   7  21       89.17       93.58      6.36 o 
   5   7  21       65.03       74.31      7.06 o 
   0   8  21      190.36      162.17      7.52 o 
   1   8  21        7.32       23.71      4.05 o 
   2   8  21     1715.92     1641.91     22.28 o 
   3   8  21       20.04       33.02      4.56 o 
   4   8  21       12.52       11.69      5.51 o 
   5   8  21        4.17        5.63      5.72 o 
   1   9  21       95.45       69.81      4.69 o 
   2   9  21       89.20       96.77      5.26 o 
   3   9  21      206.19      135.48      6.69 o 
   4   9  21      107.07      110.65      6.51 o 
   5   9  21       10.79       22.34      6.21 o 
   0  10  21      361.79      379.87     11.11 o 
   1  10  21        3.39        5.33      3.83 o 
   2  10  21      124.47       96.59      4.81 o 
   3  10  21      122.85      118.38      6.30 o 
   4  10  21      378.93      366.79     11.59 o 
   5  10  21       69.35       72.18      7.82 o 
   1  11  21       64.65       64.24      4.78 o 
   2  11  21      408.70      418.21      8.92 o 
   3  11  21      156.81      171.72      7.43 o 
   4  11  21       51.88       27.14      6.33 o 
   5  11  21      203.01      179.91     13.63 o 
   0  12  21      109.01      126.71      7.43 o 
   1  12  21      190.37      224.73      6.88 o 
   2  12  21      276.87      309.21      8.03 o 
   3  12  21       97.80       86.94      7.18 o 
   4  12  21       15.88       13.69      4.96 o 
   1  13  21        0.01        8.13      4.23 o 
   2  13  21       36.76       36.52      4.69 o 
   3  13  21        5.15       -4.38      5.99 o 
   4  13  21       36.71       43.12      5.99 o 
   0  14  21       30.16       46.92      6.69 o 
   1  14  21       36.37       55.72      4.93 o 
   2  14  21       18.91       55.96      6.33 o 
   3  14  21        0.09        9.01      6.36 o 
   4  14  21       65.86       37.61      7.12 o 
   1  15  21      139.36      152.61      6.45 o 
   2  15  21       11.60        7.36      5.69 o 
   3  15  21       61.52       71.06      7.79 o 
   0  16  21      190.48      180.27      8.28 o 
   1  16  21        8.60       13.60      4.90 o 
   2  16  21      496.46      463.95     11.29 o 
   3  16  21      190.90      210.13      9.80 o 
   1  17  21       61.96       50.06      5.66 o 
   2  17  21      126.80      142.87      9.31 o 
   3  17  21        3.01        1.28      9.59 o 
   0  18  21      259.19      206.05     11.59 o 
   1  18  21       73.55       74.62      9.07 o 
   2  18  21      262.34      225.80     10.86 o 
   1  19  21       13.34       22.85      8.09 o 
   0   0  22       24.19       30.28     10.44 o 
   1   0  22     4020.22     4320.29     69.63 o 
   2   0  22     3561.51     3377.69     50.88 o 
   3   0  22      313.11      363.35     13.97 o 
   4   0  22      914.10     1037.36     24.16 o 
   5   0  22       16.06        2.40      7.24 o 
   1   1  22      182.33      172.88      6.09 o 
   2   1  22      326.26      262.47      7.91 o 
   3   1  22        0.59        0.97      4.50 o 
   4   1  22       45.79       64.51      5.39 o 
   5   1  22      211.67      208.12      7.70 o 
   0   2  22      171.50      204.68      9.43 o 
   1   2  22      237.34      273.03      6.76 o 
   2   2  22     4521.59     4386.87     51.82 o 
   3   2  22      876.87      978.14     16.22 o 
   4   2  22       44.06       75.32      5.81 o 
   5   2  22       69.99       97.56      5.93 o 
   1   3  22      277.64      281.06      7.12 o 
   2   3  22        0.28       12.66      3.86 o 
   3   3  22      123.53      159.61      5.93 o 
   4   3  22      374.95      441.77      9.83 o 
   5   3  22        8.47        3.41      4.99 o 
   0   4  22     2240.56     2250.13     41.39 o 
   1   4  22      918.91      893.82     13.48 o 
   2   4  22        3.04       10.68      3.93 o 
   3   4  22      347.38      359.88      8.34 o 
   4   4  22      717.59      766.44     15.70 o 
   5   4  22        7.48        9.37      5.60 o 
   1   5  22        2.97       21.82      4.53 o 
   2   5  22      262.04      250.66      6.79 o 
   3   5  22      127.41      140.83      5.99 o 
   4   5  22        0.55       -2.50      5.78 o 
   5   5  22        3.33       11.78      6.30 o 
   0   6  22       55.88       46.04      6.79 o 
   1   6  22       13.97       23.04      4.26 o 
   2   6  22      516.01      524.66      9.92 o 
   3   6  22       63.57       51.40      4.99 o 
   4   6  22      494.93      569.79     15.46 o 
   5   6  22        4.43      -10.29      6.97 o 
   1   7  22     1559.80     1563.94     20.97 o 
   2   7  22       66.82       83.05      5.14 o 
   3   7  22       60.83       93.88      5.05 o 
   4   7  22      312.15      323.97     11.20 o 
   5   7  22       79.68       62.60      7.55 o 
   0   8  22     4151.98     3778.25     64.64 o 
   1   8  22      693.48      714.31     12.72 o 
   2   8  22       35.66       40.05      4.56 o 
   3   8  22       39.34       54.78      5.29 o 
   4   8  22        9.96       12.60      4.99 o 
   5   8  22      281.29      258.36     10.77 o 
   1   9  22      173.43      189.19      6.24 o 
   2   9  22        4.86        5.84      3.50 o 
   3   9  22       63.11       51.95      5.96 o 
   4   9  22       52.36       55.72      7.85 o 
   5   9  22        0.85        2.95      8.49 o 
   0  10  22      267.65      226.77      9.74 o 
   1  10  22      196.98      228.63      6.73 o 
   2  10  22       64.72       72.43      5.23 o 
   3  10  22       65.17       72.76      6.09 o 
   4  10  22        1.84       17.22      5.84 o 
   1  11  22       22.61       12.48      4.02 o 
   2  11  22       27.21       45.95      5.23 o 
   3  11  22        6.55        8.52      5.45 o 
   4  11  22       66.95       54.35      5.93 o 
   0  12  22      388.19      329.63     11.75 o 
   1  12  22      358.51      390.06      8.61 o 
   2  12  22       10.19       15.52      5.29 o 
   3  12  22       62.52       46.68      5.90 o 
   4  12  22      255.52      183.13      8.25 o 
   1  13  22        0.82       -0.09      4.53 o 
   2  13  22        0.10        6.94      5.26 o 
   3  13  22       35.44       26.54      6.94 o 
   4  13  22       16.29       16.49     10.32 o 
   0  14  22      785.23      829.18     19.20 o 
   1  14  22      111.32      144.18      6.30 o 
   2  14  22       59.46       74.10      6.09 o 
   3  14  22      174.42      135.33      8.95 o 
   1  15  22       32.94       49.69      5.45 o 
   2  15  22       68.61       75.99      5.84 o 
   3  15  22       61.23       77.48      7.15 o 
   0  16  22       92.28       75.50      8.00 o 
   1  16  22       41.07       32.53      5.84 o 
   2  16  22        7.35       27.05      8.46 o 
   3  16  22       47.65       34.93     14.33 o 
   1  17  22       82.57       59.19      6.54 o 
   2  17  22       28.49       22.91      7.64 o 
   0  18  22       89.81       76.08      9.65 o 
   1  18  22        0.71        7.30      7.49 o 
   1   1  23      236.54      218.80      6.57 o 
   2   1  23       52.93       69.96      4.87 o 
   3   1  23      365.03      361.95     10.07 o 
   4   1  23        2.23        7.64      5.20 o 
   5   1  23       12.75       41.20      6.63 o 
   0   2  23       29.85       30.55      6.21 o 
   1   2  23      230.10      183.86      6.21 o 
   2   2  23      145.44      176.07      6.12 o 
   3   2  23       90.35      119.84      6.15 o 
   4   2  23       39.15       37.10      5.45 o 
   5   2  23       30.22       15.06      5.99 o 
   1   3  23      800.31      805.69     12.63 o 
   2   3  23      727.58      800.85     12.87 o 
   3   3  23       53.42       73.03      5.72 o 
   4   3  23        0.43       11.81      5.54 o 
   5   3  23        2.49       16.37      7.49 o 
   0   4  23      523.83      585.58     15.61 o 
   1   4  23     2368.84     2297.85     27.24 o 
   2   4  23      310.82      369.10      8.16 o 
   3   4  23     1291.21     1335.92     18.93 o 
   4   4  23       34.54       48.90      5.66 o 
   5   4  23      216.64      198.44      9.34 o 
   1   5  23      433.46      428.07      9.10 o 
   2   5  23       17.03       18.72      4.20 o 
   3   5  23      129.64      158.82      6.54 o 
   4   5  23       72.53       54.35      6.12 o 
   5   5  23       21.60       12.32      5.84 o 
   0   6  23       74.48       49.48      6.85 o 
   1   6  23     1628.47     1576.42     22.79 o 
   2   6  23       23.74       22.09      4.44 o 
   3   6  23      794.50      812.23     13.82 o 
   4   6  23        2.49        0.49      5.26 o 
   5   6  23       53.08       65.21      8.25 o 
   1   7  23      335.59      353.97      8.28 o 
   2   7  23       19.81       43.61      4.60 o 
   3   7  23       44.78       71.85      5.69 o 
   4   7  23        7.67       10.53      5.26 o 
   5   7  23      175.95      154.44      9.65 o 
   0   8  23      180.35      168.13      8.64 o 
   1   8  23     1512.66     1489.57     20.33 o 
   2   8  23       20.71       18.44      4.93 o 
   3   8  23      749.79      819.72     13.94 o 
   4   8  23       66.73       27.08      5.78 o 
   1   9  23        2.73       10.83      4.26 o 
   2   9  23      262.86      321.08      8.73 o 
   3   9  23       71.54       70.27      6.39 o 
   4   9  23       42.03       20.33      5.36 o 
   0  10  23        8.70       28.27      6.51 o 
   1  10  23       10.84       13.24      4.26 o 
   2  10  23       15.19       20.51      5.23 o 
   3  10  23      370.86      400.59     10.10 o 
   4  10  23       93.72       58.52      8.13 o 
   1  11  23      137.43      177.60      6.36 o 
   2  11  23       29.01       50.33      5.45 o 
   3  11  23       18.08       24.34      5.72 o 
   4  11  23      102.70       66.19      8.55 o 
   0  12  23      292.00      366.24     13.36 o 
   1  12  23       82.95       84.84      5.51 o 
   2  12  23       53.49       55.72      5.87 o 
   3  12  23      155.08      148.29      7.70 o 
   1  13  23       73.31      105.90      5.96 o 
   2  13  23       31.36       33.26      6.18 o 
   3  13  23        6.09       18.05      6.30 o 
   0  14  23      100.88      111.99      9.37 o 
   1  14  23      298.59      297.16      8.03 o 
   2  14  23       43.62       66.46      6.85 o 
   3  14  23       27.60       39.16      8.86 o 
   1  15  23       10.81       17.04      5.05 o 
   2  15  23       18.03       12.84      7.64 o 
   0  16  23       54.67       34.84      9.92 o 
   1  16  23      225.64      247.37      8.67 o 
   2  16  23       23.50       24.98      8.25 o 
   1  17  23        0.30        6.69      7.27 o 
   0   0  24        5.13        6.51      7.12 o 
   1   0  24       48.96       70.33      6.42 o 
   2   0  24     1360.42     1449.09     33.84 o 
   3   0  24      391.10      375.40     16.89 o 
   4   0  24      280.39      267.21     10.53 o 
   5   0  24       25.43       17.04      9.59 o 
   1   1  24      130.41      114.51      5.33 o 
   2   1  24       26.73       39.59      4.60 o 
   3   1  24      502.92      511.55     12.20 o 
   4   1  24      127.41      181.64      7.18 o 
   5   1  24      158.15      128.75     10.50 o 
   0   2  24      230.78      270.23     10.77 o 
   1   2  24      592.61      650.71     12.02 o 
   2   2  24      592.29      588.57     10.62 o 
   3   2  24      200.47      261.80      8.09 o 
   4   2  24       84.27       92.51      6.24 o 
   5   2  24      151.66      106.84      8.25 o 
   1   3  24      338.01      311.92      7.79 o 
   2   3  24      176.73      150.42      6.15 o 
   3   3  24       15.61       12.32      5.33 o 
   4   3  24      145.02      139.65      7.27 o 
   5   3  24      196.15      168.59     11.84 o 
   0   4  24      323.17      335.47     11.90 o 
   1   4  24     1062.33     1113.84     17.01 o 
   2   4  24       17.82       17.01      4.69 o 
   3   4  24      173.64      209.12      7.67 o 
   4   4  24        0.68        5.75      6.30 o 
   5   4  24       14.56       24.22     13.36 o 
   1   5  24      300.39      298.19      8.09 o 
   2   5  24      105.52      108.12      5.96 o 
   3   5  24       72.37       68.10      5.93 o 
   4   5  24       15.85       21.15      5.20 o 
   0   6  24       53.96       42.12      6.06 o 
   1   6  24      118.24       90.14      5.29 o 
   2   6  24        5.32       12.05      4.53 o 
   3   6  24       19.29       23.58      5.02 o 
   4   6  24       54.27       68.50      6.57 o 
   1   7  24      742.83      707.58     13.45 o 
   2   7  24       19.88       31.25      5.57 o 
   3   7  24      237.76      213.69      7.33 o 
   4   7  24        5.01       21.24      6.63 o 
   0   8  24     3663.12     3479.88     58.88 o 
   1   8  24      108.48      128.60      6.06 o 
   2   8  24       81.54       80.55      6.12 o 
   3   8  24        2.10       14.42      5.23 o 
   4   8  24      509.90      494.90     13.63 o 
   1   9  24      120.47      108.24      6.12 o 
   2   9  24        0.15        5.75      5.87 o 
   3   9  24      514.87      539.42     12.05 o 
   4   9  24       63.28       58.46      9.59 o 
   0  10  24      501.77      576.61     18.26 o 
   1  10  24      246.80      289.25      8.58 o 
   2  10  24      893.96      904.17     14.45 o 
   3  10  24      456.50      374.06      9.74 o 
   1  11  24      131.12      124.07      6.15 o 
   2  11  24        9.55       11.32      5.08 o 
   3  11  24       21.34       22.88      5.51 o 
   0  12  24      596.74      664.73     19.05 o 
   1  12  24      161.50      206.23      7.64 o 
   2  12  24      418.45      419.77     10.65 o 
   3  12  24      158.26      142.42     11.84 o 
   1  13  24       13.57        6.24      4.60 o 
   2  13  24       63.01       73.25      6.97 o 
   3  13  24       95.25      136.09     18.11 o 
   0  14  24      479.68      491.70     15.52 o 
   1  14  24      291.13      327.07     10.68 o 
   2  14  24      155.55      196.80     13.21 o 
   1  15  24      115.08       87.46      7.21 o 
   2  15  24        9.19       -8.37     13.02 o 
   1  16  24      104.63       85.09     15.22 o 
   1   1  25       37.14       41.99      4.47 o 
   2   1  25       44.51       53.44      5.39 o 
   3   1  25        6.90        9.01      4.78 o 
   4   1  25       72.32      110.83      6.33 o 
   0   2  25     1167.72     1328.28     30.92 o 
   1   2  25       14.50       22.98      4.08 o 
   2   2  25       18.01       22.28      4.93 o 
   3   2  25      119.44      123.95      6.79 o 
   4   2  25      274.14      296.28      8.89 o 
   1   3  25        4.91        1.28      4.14 o 
   2   3  25      135.42      132.65      5.96 o 
   3   3  25      108.61      129.73      6.88 o 
   4   3  25       22.32       33.99      5.99 o 
   0   4  25       25.23       10.19      6.42 o 
   1   4  25        1.78        5.45      4.41 o 
   2   4  25      579.99      580.84     11.93 o 
   3   4  25       56.67       62.02      5.60 o 
   4   4  25      170.69      184.11      8.92 o 
   1   5  25       92.68       86.73      5.57 o 
   2   5  25        2.64        5.33      5.48 o 
   3   5  25      252.67      298.95      8.37 o 
   4   5  25        6.66        9.65      5.93 o 
   0   6  25     2791.74     3067.84     47.50 o 
   1   6  25      815.56      788.38     13.91 o 
   2   6  25      543.57      560.84     12.57 o 
   3   6  25       50.85       73.73      5.81 o 
   4   6  25       96.74      101.82     10.68 o 
   1   7  25      241.53      256.99      8.00 o 
   2   7  25      106.17      114.12      6.45 o 
   3   7  25      195.04      203.37      6.91 o 
   4   7  25      154.21      125.28     13.75 o 
   0   8  25      342.10      398.65     13.12 o 
   1   8  25       54.28       57.76      5.78 o 
   2   8  25      725.85      726.72     13.24 o 
   3   8  25      415.65      393.47     11.35 o 
   1   9  25        3.21       10.83      5.17 o 
   2   9  25       34.35       26.75      5.02 o 
   3   9  25        0.36       10.07      6.82 o 
   0  10  25      455.77      465.78     15.58 o 
   1  10  25       18.42       21.73      5.63 o 
   2  10  25      146.70      124.80      6.33 o 
   3  10  25       75.62       69.44     12.26 o 
   1  11  25       16.65       25.50      5.26 o 
   2  11  25       20.04       30.34      6.06 o 
   3  11  25      257.00      204.89     14.61 o 
   0  12  25        5.67       -1.40      7.33 o 
   1  12  25      162.29      155.93      7.85 o 
   2  12  25       85.63       84.26      6.91 o 
   1  13  25       30.87       50.79      6.69 o 
   2  13  25       76.28       56.24     11.62 o 
   0  14  25      623.09      613.43     29.76 o 
   1  14  25       24.93       13.75      7.64 o 
   0   0  26     1103.26     1053.80     34.87 o 
   1   0  26        0.26       -4.11      6.54 o 
   2   0  26      854.59      847.69     21.30 o 
   3   0  26      142.50      131.52      9.52 o 
   4   0  26      311.76      336.02     18.75 o 
   1   1  26       99.99      138.70      6.54 o 
   2   1  26       28.99       46.26      5.39 o 
   3   1  26       65.92       61.38      5.87 o 
   4   1  26      383.25      324.79     13.97 o 
   0   2  26       65.56       69.90      7.94 o 
   1   2  26       35.96       58.88      5.42 o 
   2   2  26     1097.87      995.34     17.07 o 
   3   2  26        0.16        7.36      5.29 o 
   4   2  26      115.38      122.27     13.27 o 
   1   3  26        0.71       11.81      4.87 o 
   2   3  26      131.87      151.52      6.82 o 
   3   3  26       61.72       71.97      5.57 o 
   0   4  26      649.75      687.07     17.83 o 
   1   4  26       42.89       50.58      5.11 o 
   2   4  26      277.49      286.33      8.73 o 
   3   4  26        7.01       10.13      5.57 o 
   1   5  26      306.99      258.97      7.30 o 
   2   5  26      105.92      113.29      6.21 o 
   3   5  26        4.03        4.56      6.57 o 
   0   6  26        6.08        3.32      5.93 o 
   1   6  26        5.61        0.79      4.63 o 
   2   6  26        0.02       11.96      4.60 o 
   3   6  26       74.49       71.91      7.73 o 
   1   7  26      480.93      512.91     11.35 o 
   2   7  26       91.89       81.83      5.48 o 
   3   7  26      175.47      136.70      8.82 o 
   0   8  26      454.41      401.17     12.05 o 
   1   8  26      119.92      128.36      6.57 o 
   2   8  26       35.72       35.36      5.14 o 
   1   9  26        7.84       14.82      5.23 o 
   2   9  26       65.08       74.34      6.57 o 
   0  10  26     1085.52     1037.30     23.83 o 
   1  10  26       86.32       84.14      6.30 o 
   2  10  26      246.46      233.22      8.61 o 
   1  11  26       15.72        5.75      6.09 o 
   2  11  26       52.45      116.70     14.70 o 
   0  12  26     1082.80     1076.41     30.74 o 
   1  12  26       83.97       70.63      8.70 o 
   1   1  27       38.42       29.97      5.29 o 
   2   1  27       59.49       39.99      5.33 o 
   3   1  27        1.52        5.39      5.42 o 
   0   2  27       39.99       37.83      6.66 o 
   1   2  27       45.40       35.51      5.23 o 
   2   2  27      187.54      170.78      7.30 o 
   3   2  27      452.03      470.83     16.65 o 
   1   3  27        2.21        5.17      4.66 o 
   2   3  27        4.39       10.01      5.29 o 
   3   3  27      154.96      111.83      9.77 o 
   0   4  27      347.73      310.15     11.05 o 
   1   4  27      341.77      305.07      8.64 o 
   2   4  27      275.24      286.78      8.40 o 
   3   4  27        3.01        9.56      9.62 o 
   1   5  27       42.03       36.91      4.50 o 
   2   5  27      143.09      112.20      6.18 o 
   3   5  27       60.11       50.36     11.02 o 
   0   6  27      124.23       95.98      7.46 o 
   1   6  27       94.41       88.13      5.39 o 
   2   6  27       12.20       29.15      5.39 o 
   3   6  27      224.20      207.05     22.25 o 
   1   7  27        3.03        2.89      4.69 o 
   2   7  27        0.92       -0.33      6.03 o 
   0   8  27        3.71       -0.18      7.39 o 
   1   8  27       92.16      132.83      7.27 o 
   2   8  27      653.38      705.45     26.87 o 
   1   9  27       44.70       37.73      7.70 o 
   0  10  27       20.13       30.04      8.64 o 
   1  10  27        1.61        6.21      7.79 o 
   0   0  28       16.06       26.02      8.79 o 
   1   0  28      210.25      268.52     11.26 o 
   2   0  28      117.35      121.36     11.35 o 
   1   1  28       61.26       47.44      5.20 o 
   2   1  28        6.47       15.88      7.03 o 
   0   2  28       10.44        7.52      6.15 o 
   1   2  28      348.85      383.67      8.79 o 
   2   2  28       17.17       20.78      6.39 o 
   1   3  28       72.66       86.24      6.27 o 
   2   3  28       14.53       19.02      8.22 o 
   0   4  28      254.59      265.33     11.87 o 
   1   4  28        1.24        9.52      4.84 o 
   2   4  28        3.21       -7.97      8.98 o 
   1   5  28       15.81        4.63      5.17 o 
   2   5  28        2.14        7.52      9.68 o 
   0   6  28       41.11       36.52      8.40 o 
   1   6  28       20.86       29.91      7.52 o 
   2   6  28      678.80      658.19     40.66 o 
   1   7  28      305.78      205.32     16.65 o 
   0   8  28       28.15       25.11      7.94 o 
   1   2  29       26.82       23.37     12.81 o 
                                                 
